# Supplementary material for: Bacterial Succession in Microbial Biofilm as a Potential Indicator for Postmortem Submersion Interval Estimation
Source: Front Microbiol. 2022 Jul 22;13:951707. doi: 10.3389/fmicb.2022.951707 (PMC9356301; doi:10.3389/fmicb.2022.951707)
Supplement: Supplementary file 1 [file Data_Sheet_1.xlsx]

## Sheet: Table S1
Table S1. The details for a total of 131 samples obtained from the winter and summer trials.
Sample Names	Seasons	Locations *	Sources	Sampling Time Points	Decay stages	Uv concentration (ng/μl)	260/280	260/230	Total DNA (μg)	Raw reads	Clean reads	Simplified OTUs	Good’s coverage	Observed species	Chao1	Shannon
FS0	Winter	F	Carcass	10 min before sacrificed	Antermortem stage	3.5	2.32	0.23	0.18	47553	18268	703	99.9902	90	90	2.87364
FS1	Winter	F	Carcass	Immediately after sacrificed	Submerged fresh stage	4.2	2.07	0.29	0.21	50247	18189	748	99.8473	108	118	2.13119
FS2	Winter	F	Carcass	1 day after sacrificed	Submerged fresh stage	1.9	2.94	0.15	0.1	64827	17949	969	99.8393	215	223.724	2.74834
FS5	Winter	F	Carcass	4 days after sacrificed	Early floating stage	4.8	1.74	0.28	0.24	34232	18169	933	99.8818	198	202.69	2.49423
FS8	Winter	F	Carcass	7 days after sacrificed	Early floating stage	4.3	1.81	0.27	0.22	36696	18040	1141	99.7627	278	293.583	3.94518
FS15	Winter	F	Carcass	14 days after sacrificed	Floating decay stage	4.3	1.75	0.26	0.22	32583	18065	858	99.6591	190	211.565	2.9161
FS22	Winter	F	Carcass	21 days after sacrificed	Advanced floating decay stage	5.3	2.56	0.41	0.27	55464	18144	612	99.7075	97	115.9	1.68396
FS29	Winter	F	Carcass	28 days after sacrificed	Advanced floating decay stage	5.9	2.07	0.4	0.3	64112	18228	510	99.8861	62	70.0769	1.53835
FS36	Winter	F	Carcass	35 days after sacrificed	Advanced floating decay stage	3	2.97	0.1	0.15	30017	18214	540	99.7785	82	117.1	2.0499
FS43	Winter	F	Carcass	42 days after sacrificed	Advanced floating decay stage	3.1	2.43	0.24	0.16	66252	18015	730	99.8453	135	140.758	2.29696
FS50	Winter	F	Carcass	49 days after sacrificed	Sunken remains stage	6.8	2.18	0.52	0.34	71723	18252	508	99.9177	41	50	1.93409
FS57	Winter	F	Carcass	56 days after sacrificed	Sunken remains stage	6	2.25	0.55	0.3	31264	18243	465	99.6841	87	112	1.33712
GS0	Winter	G	Carcass	10 min before sacrificed	Antermortem stage	3.5	1.96	0.26	0.18	40357	18312	770	99.9066	97	99.3333	2.98293
GS1	Winter	G	Carcass	Immediately after sacrificed	Submerged fresh stage	3.3	2.52	0.21	0.17	34960	18225	747	99.8728	100	103.143	1.81874
GS2	Winter	G	Carcass	1 day after sacrificed	Submerged fresh stage	2.5	2.56	0.18	0.13	51208	17912	965	99.7163	219	227.333	3.37613
GS5	Winter	G	Carcass	4 days after sacrificed	Early floating stage	3.4	2.23	0.22	0.17	44047	18134	947	99.7394	181	191	3.2581
GS8	Winter	G	Carcass	7 days after sacrificed	Early floating stage	4.5	2.17	0.3	0.23	48981	18041	792	99.7623	150	156.476	3.36367
GS15	Winter	G	Carcass	14 days after sacrificed	Floating decay stage	2.6	2.1	0.19	0.13	23656	18047	746	100	172	172	3.12404
GS22	Winter	G	Carcass	21 days after sacrificed	Advanced floating decay stage	4.6	2.01	0.36	0.23	37813	18266	551	99.8098	73	86.6364	1.42641
GS29	Winter	G	Carcass	28 days after sacrificed	Advanced floating decay stage	7.9	2.09	0.5	0.4	40340	18249	386	99.9237	53	57.5833	1.01856
GS36	Winter	G	Carcass	35 days after sacrificed	Advanced floating decay stage	7	2.23	0.5	0.35	30771	18349	396	99.9642	29	31	1.14745
GS43	Winter	G	Carcass	42 days after sacrificed	Advanced floating decay stage	4.7	2.25	0.35	0.24	41110	18280	430	99.9624	38	38.8333	1.66461
GS50	Winter	G	Carcass	49 days after sacrificed	Sunken remains stage	4.3	2.54	0.32	0.22	35644	18241	561	99.7289	85	110.2	1.9692
GS57	Winter	G	Carcass	56 days after sacrificed	Sunken remains stage	4.5	2.1	0.32	0.23	37787	18351	429	99.965	30	31.5	1.78797
HS0	Winter	H	Carcass	10 min before sacrificed	Antermortem stage	3.5	2.12	0.31	0.18	41407	18295	723	99.9014	91	94.5	2.81719
HS1	Winter	H	Carcass	Immediately after sacrificed	Submerged fresh stage	2.6	2.34	0.15	0.13	29799	18224	659	99.8804	87	94.65	1.44271
HS2	Winter	H	Carcass	1 day after sacrificed	Submerged fresh stage	3.5	2.46	0.24	0.18	42894	18052	754	99.7739	164	171.308	2.62094
HS5	Winter	H	Carcass	4 days after sacrificed	Early floating stage	2.9	2.01	0.22	0.15	45233	18066	692	99.7465	147	158	2.889
HS8	Winter	H	Carcass	7 days after sacrificed	Early floating stage	3.9	2.4	0.26	0.2	35466	18105	901	99.6453	178	193.529	3.25521
HS15	Winter	H	Carcass	14 days after sacrificed	Floating decay stage	3.1	2.73	0.22	0.16	37695	18150	814	99.4443	161	177.5	3.20425
HS22	Winter	H	Carcass	21 days after sacrificed	Advanced floating decay stage	14.1	2.02	0.88	0.71	31549	18371	359	99.9786	20	20.75	0.873527
HS29	Winter	H	Carcass	28 days after sacrificed	Advanced floating decay stage	4.6	2.62	0.34	0.23	35506	18304	433	99.9154	56	60.7143	0.846162
HS36	Winter	H	Carcass	35 days after sacrificed	Advanced floating decay stage	4.8	2.46	0.37	0.24	29075	18282	456	99.9368	47	50.6	1.17185
HS43	Winter	H	Carcass	42 days after sacrificed	Advanced floating decay stage	5.1	2.22	0.34	0.26	26787	18330	487	100	25	25	1.8771
HS50	Winter	H	Carcass	49 days after sacrificed	Sunken remains stage	5.2	2.41	0.41	0.26	31856	18331	399	99.9311	35	39.0909	1.61302
HS57	Winter	H	Carcass	56 days after sacrificed	Sunken remains stage	6.1	2.32	0.46	0.31	32017	18271	472	99.8592	72	82.0588	1.29001
FT2	Winter	F	Tile	1 day after sacrificed	Submerged fresh stage	2.7	2.77	0.19	0.14	37076	18083	1255	99.8239	243	250	3.16333
FT15	Winter	F	Tile	14 days after sacrificed	Floating decay stage	2.7	2.35	0.21	0.14	50581	17967	1311	99.8679	273	276.579	2.8664
FT29	Winter	F	Tile	28 days after sacrificed	Advanced floating decay stage	3.2	2.52	0.18	0.16	53070	18057	1083	99.8643	244	251.435	2.65974
FT43	Winter	F	Tile	42 days after sacrificed	Advanced floating decay stage	3	2.65	0.22	0.15	33668	18016	1378	99.7286	265	281.607	3.05699
FT57	Winter	F	Tile	56 days after sacrificed	Sunken remains stage	2.8	2.14	0.21	0.14	28703	18074	1046	99.7948	216	228.545	2.7708
GT2	Winter	G	Tile	1 day after sacrificed	Submerged fresh stage	2.9	2.39	0.22	0.15	29385	17910	1079	99.7847	231	244	3.31109
GT15	Winter	G	Tile	14 days after sacrificed	Floating decay stage	2.6	2.52	0.19	0.13	29319	17886	1287	99.873	259	261.516	3.56571
GT29	Winter	G	Tile	28 days after sacrificed	Advanced floating decay stage	0.4	1.26	0.03	0.02	29894	17869	1279	99.8528	274	280.12	3.56459
GT43	Winter	G	Tile	42 days after sacrificed	Advanced floating decay stage	2.7	2.32	0.21	0.14	32136	18040	1339	99.745	259	276.55	3.4929
GT57	Winter	G	Tile	56 days after sacrificed	Sunken remains stage	2.8	2.91	0.2	0.14	28067	18020	1126	99.9111	236	237.406	3.41969
HT2	Winter	H	Tile	1 day after sacrificed	Submerged fresh stage	2.9	2.52	0.21	0.15	37196	18136	965	99.801	191	197.522	2.81302
HT15	Winter	H	Tile	14 days after sacrificed	Floating decay stage	3.3	2.48	0.23	0.17	32313	18018	1249	99.7913	246	262.25	3.31819
HT29	Winter	H	Tile	28 days after sacrificed	Advanced floating decay stage	2.7	2.54	0.2	0.14	36805	18129	1202	99.8204	264	274.615	3.41683
HT43	Winter	H	Tile	42 days after sacrificed	Advanced floating decay stage	3	2	0.22	0.15	28571	18020	1355	99.9512	254	254.263	3.85611
HT57	Winter	H	Tile	56 days after sacrificed	Sunken remains stage	3.5	2.26	0.25	0.18	27899	18039	1017	99.8729	223	226.5	3.41491
FW1	Winter	F	Water	Before the cacass was put into the pond	Submerged fresh stage	4	1.8	0.24	0.2	56704	18128	812	99.7963	175	186	3.31556
FW15	Winter	F	Water	14 days after sacrificed	Floating decay stage	9.8	2.01	0.49	0.49	71461	18039	859	99.8333	175	184.714	3.93717
FW29	Winter	F	Water	28 days after sacrificed	Advanced floating decay stage	18.1	1.95	0.95	0.91	51168	18073	971	99.817	170	175.25	3.82233
FW43	Winter	F	Water	42 days after sacrificed	Advanced floating decay stage	15.1	2.04	0.84	0.76	58118	18101	1060	99.8037	168	176	3.81133
FW57	Winter	F	Water	56 days after sacrificed	Sunken remains stage	12.1	1.95	0.65	0.61	42654	18154	844	99.7763	154	159.667	3.23987
GW1	Winter	G	Water	Before the cacass was put into the pond	Submerged fresh stage	5.5	2.2	0.27	0.28	30376	18163	649	99.8934	150	150.808	3.78027
GW15	Winter	G	Water	14 days after sacrificed	Floating decay stage	10.1	2.12	0.55	0.51	29621	18079	905	99.8829	165	170.2	3.87727
GW29	Winter	G	Water	28 days after sacrificed	Advanced floating decay stage	14.2	1.99	0.77	0.71	27450	18188	822	100	148	148	3.62288
GW43	Winter	G	Water	42 days after sacrificed	Advanced floating decay stage	14.1	1.9	0.65	0.71	26943	18179	787	100	133	133	3.20822
GW57	Winter	G	Water	56 days after sacrificed	Sunken remains stage	11.6	1.96	0.67	0.58	30114	18152	770	99.801	147	155.571	3.11599
HW1	Winter	H	Water	Before the cacass was put into the pond	Submerged fresh stage	5.2	2.03	0.3	0.26	26419	18169	630	100	151	151	3.63096
HW15	Winter	H	Water	14 days after sacrificed	Floating decay stage	17.6	1.92	0.92	0.88	36751	18213	901	99.8504	177	183.12	3.81529
HW29	Winter	H	Water	28 days after sacrificed	Advanced floating decay stage	8.8	2.07	0.5	0.44	31655	18107	954	99.8219	173	180	3.68027
HW43	Winter	H	Water	42 days after sacrificed	Advanced floating decay stage	12	1.94	0.63	0.6	35860	18182	951	99.711	173	192.714	3.44066
HW57	Winter	H	Water	56 days after sacrificed	Sunken remains stage	12.1	2.01	0.65	0.61	33827	18172	813	99.7464	162	174.214	3.31052
KS0	Summer	K	Carcass	10 min before sacrificed	Antermortem stage	3.7	1.8	0.19	0.19	43243	18189	710	99.3502	161	186.083	2.64667
KS1	Summer	K	Carcass	Immediately after sacrificed	Submerged fresh stage	2.5	2.03	0.19	0.13	49488	17934	865	99.8246	216	222.079	3.40551
KS2	Summer	K	Carcass	1 day after sacrificed	Early floating stage	2.9	2.07	0.21	0.15	42324	18108	1671	99.8002	346	353.452	4.6259
KS3	Summer	K	Carcass	2 days after sacrificed	Early floating stage	4	2.24	0.18	0.2	37485	18016	1456	99.8296	338	341.638	4.17525
KS4	Summer	K	Carcass	3 days after sacrificed	Floating decay stage	7.7	1.86	0.44	0.39	43795	17822	1070	99.8685	312	316.387	3.95256
KS5	Summer	K	Carcass	4 days after sacrificed	Advanced floating decay stage	3.7	2.34	0.17	0.19	41007	17914	1136	99.6056	303	315	3.70224
KS6	Summer	K	Carcass	5 days after sacrificed	Advanced floating decay stage	5.4	1.98	0.27	0.27	37307	18074	988	99.54	262	287.5	1.8376
KS7	Summer	K	Carcass	6 days after sacrificed	Sunken remains stage	4.7	1.81	0.3	0.24	39471	18131	781	99.431	184	199.283	2.37283
KS8	Summer	K	Carcass	7 days after sacrificed	Sunken remains stage	7.3	2.16	0.46	0.37	28365	18026	812	99.4603	206	220.8	2.24499
KS15	Summer	K	Carcass	14 days after sacrificed	Sunken remains stage	4.1	2.22	0.28	0.21	58827	17908	1673	99.8799	340	342.062	4.69241
KS22	Summer	K	Carcass	21 days after sacrificed	Sunken remains stage	3.9	2.18	0.31	0.2	44229	17924	1567	99.8299	338	342.071	4.48413
LS0	Summer	L	Carcass	10 min before sacrificed	Antermortem stage	4	1.96	0.22	0.2	54734	18278	615	99.9436	90	91.875	2.61501
LS1	Summer	L	Carcass	Immediately after sacrificed	Submerged fresh stage	3.6	1.83	0.11	0.18	43009	18043	887	99.8703	215	219.026	2.95416
LS2	Summer	L	Carcass	1 day after sacrificed	Early floating stage	2.5	2.55	0.17	0.13	43493	17895	1677	99.8646	359	362.75	4.83112
LS3	Summer	L	Carcass	2 days after sacrificed	Early floating stage	4.9	1.98	0.32	0.25	54550	17919	1651	99.8582	322	324.692	4.4492
LS4	Summer	L	Carcass	3 days after sacrificed	Floating decay stage	3.5	2.71	0.24	0.18	44231	17804	938	99.7039	291	298.961	3.81121
LS5	Summer	L	Carcass	4 days after sacrificed	Advanced floating decay stage	4.6	1.78	0.2	0.23	40118	18086	1089	99.6707	276	285.237	3.88362
LS6	Summer	L	Carcass	5 days after sacrificed	Advanced floating decay stage	12	1.99	0.62	0.6	38896	18203	659	99.194	160	172.4	3.32639
LS7	Summer	L	Carcass	6 days after sacrificed	Sunken remains stage	3.7	2.22	0.28	0.19	38620	18087	1059	99.4287	259	280.562	3.43921
LS8	Summer	L	Carcass	7 days after sacrificed	Sunken remains stage	9.2	2.03	0.55	0.46	40590	17949	1290	99.8272	302	305.06	3.46707
LS15	Summer	L	Carcass	14 days after sacrificed	Sunken remains stage	9.5	2.11	0.64	0.48	46153	17992	1716	99.7647	342	348.786	4.70754
LS22	Summer	L	Carcass	21 days after sacrificed	Sunken remains stage	7.5	2.19	0.57	0.38	53614	17960	1074	99.618	302	316.385	3.8033
MS0	Summer	M	Carcass	10 min before sacrificed	Antermortem stage	2	2.5	0.12	0.1	44939	18202	654	99.8671	98	113	2.86199
MS1	Summer	M	Carcass	Immediately after sacrificed	Submerged fresh stage	3.3	2.45	0.17	0.17	43739	18017	814	99.8054	201	209.625	2.9345
MS2	Summer	M	Carcass	1 day after sacrificed	Early floating stage	3.2	2.25	0.15	0.16	49956	17866	1677	99.8401	340	343.4	4.58366
MS3	Summer	M	Carcass	2 days after sacrificed	Early floating stage	3.6	1.72	0.2	0.18	55170	17822	1515	99.877	327	328.571	4.40977
MS4	Summer	M	Carcass	3 days after sacrificed	Floating decay stage	3.5	2.11	0.23	0.18	51173	17865	1144	99.6487	327	334.886	4.58156
MS5	Summer	M	Carcass	4 days after sacrificed	Advanced floating decay stage	3	2.52	0.06	0.15	52536	18044	850	99.3528	199	216.5	3.34166
MS6	Summer	M	Carcass	5 days after sacrificed	Advanced floating decay stage	4.5	2.51	0.36	0.23	47237	18002	784	99.4923	166	180.091	3.14598
MS7	Summer	M	Carcass	6 days after sacrificed	Sunken remains stage	4.1	2.05	0.29	0.21	49963	17816	987	99.662	250	254.812	3.93244
MS8	Summer	M	Carcass	7 days after sacrificed	Sunken remains stage	3.4	2.7	0.24	0.17	51582	18040	773	99.3858	226	233.132	3.75719
MS15	Summer	M	Carcass	14 days after sacrificed	Sunken remains stage	2.8	2.11	0.3	0.14	51607	17927	1349	99.8365	326	333	3.88758
MS22	Summer	M	Carcass	21 days after sacrificed	Sunken remains stage	3	2.81	0.26	0.15	52333	17973	1268	99.7689	314	320.774	4.27933
KT2	Summer	K	Tile	1 day after sacrificed	Early floating stage	3.3	2.72	0.23	0.17	51181	17991	1248	99.8838	298	300.917	3.54006
KT8	Summer	K	Tile	7 days after sacrificed	Sunken remains stage	12.8	2.04	0.81	0.64	56536	17908	1439	99.8014	330	338.625	4.36147
KT15	Summer	K	Tile	14 days after sacrificed	Sunken remains stage	16.2	2.07	0.98	0.81	48378	17885	1414	99.9036	327	329.037	4.32193
KT22	Summer	K	Tile	21 days after sacrificed	Sunken remains stage	6.2	2.16	0.42	0.31	48347	17853	1415	99.8435	326	328.442	4.51373
LT2	Summer	L	Tile	1 day after sacrificed	Early floating stage	3.4	2.09	0.24	0.17	56375	17985	981	99.8946	303	306.579	3.31309
LT8	Summer	L	Tile	7 days after sacrificed	Sunken remains stage	19.9	2.08	0.95	1	54831	17974	1177	99.8566	320	327.6	4.06391
LT15	Summer	L	Tile	14 days after sacrificed	Sunken remains stage	20.7	2	1.01	1.04	45094	17947	1076	99.8734	298	304.375	3.76329
LT22	Summer	L	Tile	21 days after sacrificed	Sunken remains stage	4.7	2.48	0.37	0.24	52755	17887	1521	99.8552	340	343.243	4.33901
MT2	Summer	M	Tile	1 day after sacrificed	Early floating stage	3.8	2.23	0.3	0.19	55406	18052	1033	99.8124	298	307.45	3.48094
MT8	Summer	M	Tile	7 days after sacrificed	Sunken remains stage	6.5	2.2	0.49	0.33	57058	17969	1116	99.8941	312	316.038	3.8569
MT15	Summer	M	Tile	14 days after sacrificed	Sunken remains stage	12.9	2.01	1.03	0.65	54629	18002	1068	99.8547	301	307.129	3.98175
MT22	Summer	M	Tile	21 days after sacrificed	Sunken remains stage	7.2	2.13	0.49	0.36	68188	17834	1252	99.8093	314	317.825	4.27019
KW1	Summer	K	Water	Before the cacass was put into the pond	Submerged fresh stage	4.2	2.01	0.31	0.21	65587	17902	1080	99.7869	273	280.667	4.48136
KW8	Summer	K	Water	7 days after sacrificed	Sunken remains stage	3.8	2.27	0.31	0.19	56507	18005	1157	99.8221	273	278.516	4.26635
KW15	Summer	K	Water	14 days after sacrificed	Sunken remains stage	4.1	2.4	0.31	0.21	60927	18037	1078	99.8961	254	256.276	4.09215
KW22	Summer	K	Water	21 days after sacrificed	Sunken remains stage	5.7	2.09	0.45	0.29	55936	17922	961	99.7737	238	252.091	3.04524
LW1	Summer	L	Water	Before the cacass was put into the pond	Submerged fresh stage	3.3	2.28	0.25	0.17	56436	17942	952	99.646	252	268.24	4.3764
LW8	Summer	L	Water	7 days after sacrificed	Sunken remains stage	4.4	2.1	0.33	0.22	59482	18012	1227	99.7927	272	283	4.30384
LW15	Summer	L	Water	14 days after sacrificed	Sunken remains stage	5.5	2.25	0.38	0.28	54092	18058	994	99.8278	259	264.588	4.14311
LW22	Summer	L	Water	21 days after sacrificed	Sunken remains stage	4.7	2.32	0.39	0.24	51678	17927	1141	99.8187	265	272	4.25906
MW1	Summer	M	Water	Before the cacass was put into the pond	Submerged fresh stage	4.3	2.2	0.33	0.22	53775	17941	1076	99.7979	287	298.607	4.6171
MW8	Summer	M	Water	7 days after sacrificed	Sunken remains stage	4.7	2.19	0.34	0.24	54200	18040	1085	99.8622	251	257	4.28444
MW15	Summer	M	Water	14 days after sacrificed	Sunken remains stage	4.4	2.53	0.35	0.22	41493	18171	735	99.8739	171	175	2.6647
MW22	Summer	M	Water	21 days after sacrificed	Sunken remains stage	4.6	2.27	0.34	0.23	45595	17931	1020	99.8145	238	246.556	3.54117
NT2	Summer	N	Tile	1 day after sacrificed	Early floating stage	11.3	1.79	0.48	0.57	63260	17928	1005	99.8802	293	297.385	3.34506
NT8	Summer	N	Tile	7 days after sacrificed	Sunken remains stage	13.4	1.92	0.57	0.67	59575	17941	1065	99.8326	295	302.219	3.84409
NT15	Summer	N	Tile	14 days after sacrificed	Sunken remains stage	21.6	1.78	0.61	1.08	64654	17852	1375	99.7675	314	321.7	4.42312
NT22	Summer	N	Tile	21 days after sacrificed	Sunken remains stage	4.6	2.24	0.35	0.23	66755	17841	1307	99.8024	322	330.364	4.2303
NW1	Summer	N	Water	Before the cacass was put into the pond	Submerged fresh stage	5.5	2.3	0.39	0.28	49361	18013	885	99.7884	229	236.667	3.78164
NW8	Summer	N	Water	7 days after sacrificed	Sunken remains stage	6.1	2.13	0.39	0.31	42858	18120	1252	99.8497	262	267.231	4.08007
NW15	Summer	N	Water	14 days after sacrificed	Sunken remains stage	3.5	1.84	0.2	0.18	48309	18017	980	99.8456	224	231.286	3.51344
NW22	Summer	N	Water	21 days after sacrificed	Sunken remains stage	3.8	1.85	0.2	0.19	28463	18062	1073	99.9745	242	242.071	4.06361
* The locations of F/K, G/L, H/M were in the 3 separate ponds. N was the location for negative control in an nearby lake. All the locations were labeled in the satellite photo in Fig. 1.

## Sheet: Table S2
Table S2. The taxon number at each taxonomic level of each sample type.
	Winter trial			Summer trial			Negative control
	Carcass	Tile	Water	Carcass	Tile	Water	Tile	Water
Phyla	12	22	16	24	23	23	26	23
Classes	23	49	41	56	59	51	69	56
Orders	38	92	68	103	111	100	126	102
Families	60	149	106	156	159	145	197	151
Genera	93	205	145	227	216	189	269	208
Species	98	211	150	239	224	196	278	218

## Sheet: Table S3
Table S3. The LEfSe analysis at phylum level classification for the epinecrotic and epilithic communities.
		p-value	FDR	Carcass	Tile	LDA score
Winter trial	Cyanobacteria	6.0718e-08	1.2754e-07	78224	1028000	5.68
	Actinobacteria	4.2369e-08	1.2711e-07	24592	732870	5.55
	Planctomycetes	3.6738e-08	1.2711e-07	19976	342810	5.21
	Fusobacteria	1.0811e-06	1.8019e-06	21145	145750	4.79
	Chloroflexi	5.2289e-08	1.2754e-07	5411.2	92033	4.64
	Verrucomicrobia	3.1195e-08	1.2711e-07	4689.3	81721	4.59
	TM7	1.8484e-08	1.2711e-07	698.4	14648	3.84
	Unclassified Bacteria	6.8023e-08	1.2754e-07	365.63	11109	3.73
	Euryarchaeota	6.6155e-09	9.9232e-08	281.13	5550.7	3.42
	Thermi	0.00402	0.005025	14157	17724	3.25
	Chlorobi	0.22222	0.2381	1758.1	4364.8	3.12
	Tenericutes	0.24052	0.24052	3526.1	497.01	-3.18
	Proteobacteria	0.17245	0.19898	7525100	7165900	-5.25
	Firmicutes	0.00094101	0.0012832	1127300	240290	-5.65
	Bacteroidetes	0.00047647	0.00071471	1172800	116740	-5.72
Summer trial	Actinobacteria	9.5683e-05	0.001935	316590	1041200	5.56
	Proteobacteria	0.23774	0.3003	5588200	6316300	5.56
	Chloroflexi	0.011052	0.033156	315060	750670	5.34
	Planctomycetes	0.00016125	0.001935	141730	408400	5.12
	Verrucomicrobia	0.00058324	0.0034994	26485	79304	4.42
	Bacteroidetes	0.095254	0.16939	300420	323740	4.07
	TM7	0.0018585	0.0089207	4117.9	13314	3.66
	Thermi	0.00039717	0.0031774	8579.7	15789	3.56
	Chlamydiae	0.054074	0.10815	10036	15359	3.43
	Aquificae	0.037268	0.089442	3997.2	7141.2	3.2
	TM6	0.22739	0.3003	49077	51926	3.15
	Chlorobi	0.18878	0.26652	7694.3	9022.1	2.82
	OP8	0.017185	0.045826	1090.8	2143.1	2.72
	OP11	0.048921	0.10674	2512.1	3390.1	2.64
	Gemmatimonadetes	0.60693	0.63332	3964.3	3713	-2.1
	WS3	0.33321	0.39985	7131.2	6491.9	-2.51
	Acidobacteria	0.10587	0.16939	76685	75334	-2.83
	Euryarchaeota	0.13645	0.20468	31830	30299	-2.88
	WPS 2	0.85607	0.85607	5065.4	2458.8	-3.12
	V6	0.0060205	0.024082	29925	25126	-3.38
	Armatimonadetes	0.53789	0.58678	50671	34727	-3.9
	Cyanobacteria	0.47235	0.53983	218160	178960	-4.29
	Fusobacteria	0.10044	0.16939	172350	117500	-4.44
	Firmicutes	0.0076009	0.02606	2628600	487660	-6.03
The taxa marked red are the phyla which calculated p-value less than 0.05 after revised using the FDR.

## Sheet: Table S4
Table S4. The LEfSe analysis at genus level classification for the epinecrotic and epilithic communities.
		p-value	FDR	Carcass	Tile	LDA score
Winter trial	Pseudomonas	4.6516e-05	9.3033e-05	1227100	4702400	6.24
	Unclassified Rhizobiales	6.7405e-08	2.3259e-07	19285	325330	5.18
	Unclassified Chlamydomonadaceae	8.6668e-09	7.2585e-08	4281.4	240630	5.07
	Rhodobacter	8.8585e-08	2.5382e-07	16535	218430	5
	Unclassified Trebouxiophyceae	1.1713e-07	3.2033e-07	10921	195870	4.97
	Mycobacterium	6.7084e-08	2.3259e-07	4168.7	174170	4.93
	Unclassified Pirellulaceae	9.9998e-08	2.7916e-07	9479.5	163250	4.89
	Unclassified Cyanobacteria	5.3131e-08	1.9777e-07	3349.4	141730	4.84
	Synechococcus	1.2211e-05	2.5568e-05	36829	175320	4.84
	Unclassified Stramenopiles	6.9429e-08	2.3259e-07	10991	146110	4.83
	Unclassified Gemmataceae	2.0579e-07	5.0138e-07	4253	129660	4.8
	Unclassified Actinomycetales	2.8738e-08	1.2817e-07	4082	112270	4.73
	Methylosinus	8.1232e-08	2.4518e-07	4986.3	111590	4.73
	Unclassified Chlorophyta	2.9652e-08	1.2817e-07	2647.2	107600	4.72
	Unclassified C111	2.0649e-08	1.0248e-07	4015.3	97300	4.67
	Unclassified Rhodobacteraceae	1.5789e-07	3.9935e-07	11622	105190	4.67
	Unclassified Moraxellaceae	8.192e-06	1.7424e-05	25249	115100	4.65
	Unclassified Gaiellales	2.3674e-08	1.133e-07	1415.8	89228	4.64
	Unclassified Solirubrobacterales	2.0649e-08	1.0248e-07	1624.4	74531	4.56
	Unclassified Acidimicrobiales	1.5612e-07	3.9935e-07	2393.5	69675	4.53
	Rheinheimera	0.30071	0.35347	26613	95062	4.53
	u114	1.5795e-07	3.9935e-07	6704.5	64731	4.46
	Unclassified Xanthomonadaceae	5.7359e-06	1.2397e-05	15211	61884	4.37
	Fusobacterium	1.8068e-08	9.9073e-08	2181.7	48399	4.36
	Unclassified JG30 KF CM45	4.4403e-08	1.75e-07	4078.3	47965	4.34
	Ralstonia	4.3966e-05	8.9263e-05	25124	67358	4.32
	Unclassified Alcaligenaceae	2.6128e-08	1.2073e-07	3359.3	41727	4.28
	Unclassified Microthrixaceae	4.2464e-08	1.7243e-07	2456.5	38738	4.26
	Unclassified EB1017	4.7751e-08	1.8282e-07	1541.6	37332	4.25
	Unclassified Sphingomonadales	7.693e-08	2.431e-07	589.17	33628	4.22
	Unclassified Rhodospirillaceae	1.134e-08	7.998e-08	557.13	28413	4.14
	Candidatus Xiphinematobacter	2.8036e-06	6.3674e-06	3264.9	30828	4.14
	Unclassified Sinobacteraceae	1.8484e-08	9.9073e-08	1864.5	27317	4.1
	Unclassified SC I 84	1.5902e-08	9.6855e-08	783.54	25559	4.09
	Unclassified Chitinophagaceae	3.7312e-09	4.9998e-08	176.02	22223	4.04
	Unclassified Verrucomicrobiaceae	1.3916e-08	8.8796e-08	567.97	22449	4.04
	Planctomyces	1.3593e-08	8.8796e-08	814.98	22070	4.03
	Unclassified Spirobacillales	3.1873e-08	1.3347e-07	1491.2	21525	4
	Cetobacterium	0.034625	0.046866	13400	33127	3.99
	Unclassified mitochondria	1.204e-09	3.2268e-08	626.25	19634	3.98
	Unclassified Sphingomonadaceae	3.0115e-09	4.9998e-08	313.71	19477	3.98
	Unclassified Ellin6529	6.2479e-09	6.332e-08	701.43	19029	3.96
	Hyphomicrobium	3.7312e-09	4.9998e-08	649.21	18624	3.95
	Unclassified Isosphaeraceae	7.8009e-08	2.431e-07	538.87	17125	3.92
	Luteolibacter	2.3728e-09	4.9998e-08	827.25	17176	3.91
	Unclassified Hyphomicrobiaceae	2.0149e-10	1.0507e-08	144.12	16093	3.9
	Unclassified GCA004	7.6241e-08	2.431e-07	578.14	15362	3.87
	Unclassified SC3	1.8484e-08	9.9073e-08	703.26	14645	3.84
	Unclassified Rhodocyclaceae	0.00027125	0.00051924	17992	31905	3.84
	Unclassified Betaproteobacteria	1.134e-08	7.998e-08	470.43	13078	3.8
	Unclassified Pseudanabaenaceae	8.9026e-08	2.5382e-07	571.93	12563	3.78
	Unclassified Chthoniobacteraceae	1.0702e-09	3.2268e-08	112.11	11344	3.75
	Unclassified Bacteria	6.8023e-08	2.3259e-07	366.46	11157	3.73
	Unclassified Gaiellaceae	2.0149e-10	1.0507e-08	288.84	9966.5	3.68
	Unclassified SJA 15	1.653e-07	4.1018e-07	180.68	9859.4	3.68
	Dechloromonas	0.0090623	0.013799	38017	47665	3.68
	Novosphingobium	9.4949e-07	2.272e-06	1680.8	10818	3.66
	Bacillus	1.3107e-06	3.0282e-06	2596.5	11429	3.65
	Anaerospora	1.2349e-07	3.3095e-07	396.95	9081.7	3.64
	Rhodoplanes	2.3523e-10	1.0507e-08	191.59	8709.5	3.63
	Unclassified Oxalobacteraceae	0.15947	0.20547	27182	35131	3.6
	Chthoniobacter	1.0119e-08	7.9765e-08	99.441	7332.3	3.56
	Unclassified Chromatiales	2.7929e-09	4.9998e-08	153.2	7147.5	3.54
	Unclassified Pseudomonadaceae	3.9966e-05	8.2391e-05	2687.7	9454.9	3.53
	Zymomonas	4.675e-09	5.2204e-08	257.88	6542.8	3.5
	Unclassified Chromatiaceae	7.516e-09	6.7143e-08	78.928	6047.2	3.47
	Leptolyngbya	4.3991e-09	5.2204e-08	650.17	6348.5	3.45
	Unclassified Phycisphaerales	0.16542	0.21111	5225.9	10916	3.45
	Methanosaeta	6.6155e-09	6.332e-08	286.18	5554.2	3.42
	Mesorhizobium	4.0427e-06	9.0287e-06	564.5	5780.5	3.42
	Agrobacterium	0.00828	0.012753	4054.7	9145.4	3.41
	Unclassified Acetobacteraceae	8.2337e-08	2.4518e-07	463.97	5293.2	3.38
	Unclassified Erysipelotrichaceae	1.0308e-06	2.4233e-06	1051.3	5687.2	3.37
	Thermus	0.00050905	0.00093442	6909.8	11337	3.35
	Devosia	8.9619e-05	0.0001766	1044.1	4836.4	3.28
	Unclassified Rickettsiales	0.0017205	0.0029558	1361.5	4740.8	3.23
	Unclassified OPB56	0.23124	0.28691	1853.9	4385.8	3.1
	Fluviicola	0.9284	0.93538	2877.2	5348	3.09
	Amycolatopsis	0.0015137	0.0026343	3094.7	4702.5	2.91
	Rubrivivax	0.6147	0.66967	3118.8	4677.4	2.89
	Unclassified Bradyrhizobiaceae	0.00041757	0.00077714	1649.6	3172.9	2.88
	Unclassified Bacteroidaceae	0.4516	0.50852	4702	5939	2.79
	Paracoccus	0.0023726	0.0040244	8250.7	9070.3	2.61
	Deinococcus	0.25006	0.30461	7422	6395.5	-2.71
	Unclassified Rhizobiaceae	0.5554	0.61507	5372.1	2436.5	-3.17
	Unclassified RF39	0.24052	0.29568	3527.5	496.83	-3.18
	Janthinobacterium	0.65152	0.69843	15822	12449	-3.23
	Anaeromusa	0.00058304	0.0010558	3971.8	142.02	-3.28
	Turicibacter	0.00091617	0.0016154	8376	3895.3	-3.35
	Unclassified Ruminococcaceae	0.0048907	0.0078019	8059.4	285.64	-3.59
	Unclassified Caulobacteraceae	0.80713	0.83842	10558	2615.2	-3.6
	Lactococcus	0.77344	0.8097	9728.6	1192.3	-3.63
	Sediminibacterium	0.00437	0.0070552	15042	5838.3	-3.66
	Unclassified Streptophyta	0.82097	0.84472	10614	1134.7	-3.68
	Hydrogenophaga	0.35553	0.4107	17048	5972	-3.74
	Oscillospira	0.0052548	0.0082841	11569	292.21	-3.75
	Unclassified Bacillales	0.018051	0.025461	12914	244.52	-3.8
	Streptococcus	0.002905	0.0048658	12901	98.67	-3.81
	Comamonas	0.35128	0.40931	18125	5346.5	-3.81
	Unclassified Procabacteriaceae	0.26239	0.31393	15684	2465.2	-3.82
	Caloramator	0.15004	0.1952	16010	2132.8	-3.84
	Unclassified Peptostreptococcaceae	0.21464	0.27134	33849	19358	-3.86
	Limnohabitans	0.2263	0.2834	60786	44075	-3.92
	Cupriavidus	0.014289	0.020588	40148	22810	-3.94
	Morganella	0.025096	0.034315	21201	818.44	-4.01
	Staphylococcus	0.061934	0.082169	23224	1693.2	-4.03
	Anaerovorax	0.0092637	0.013948	23279	656.73	-4.05
	Vogesella	0.14095	0.18517	27575	3639	-4.08
	Spirosoma	0.46621	0.52061	26069	1129	-4.1
	Ochrobactrum	0.013707	0.019964	65425	30175	-4.25
	vadinHB04	0.020299	0.028042	39293	1510.8	-4.28
	Lactobacillus	0.68068	0.7239	43726	737.23	-4.33
	Flavobacterium	0.2908	0.34485	95362	51484	-4.34
	Unclassified Lachnospiraceae	0.0079686	0.012416	50306	2213.7	-4.38
	Anoxybacillus	0.82581	0.84472	53582	1052.6	-4.42
	Peptostreptococcus	0.60643	0.66607	54900	1388.2	-4.43
	Sulfurospirillum	0.00017714	0.00034401	76090	547.12	-4.58
	Aquitalea	0.000334	0.00063036	77014	825.45	-4.58
	Unclassified Veillonellaceae	0.0033672	0.0055705	80775	998.13	-4.6
	Zoogloea	0.00083973	0.0015003	105190	4787.3	-4.7
	Unclassified Clostridiaceae	0.96702	0.96702	206070	98757	-4.73
	Unclassified Comamonadaceae	0.38488	0.44081	261740	136330	-4.8
	Cloacibacterium	0.050064	0.067086	138790	7729.2	-4.82
	Unclassified Enterobacteriaceae	0.83562	0.84828	171320	20750	-4.88
	Bacteroides	4.7021e-06	1.0329e-05	158840	1738.8	-4.9
	Desulfovibrio	0.016417	0.023402	166860	5787.6	-4.91
	Unclassified Aeromonadaceae	0.75018	0.79152	316160	152180	-4.91
	Arcobacter	0.013341	0.019644	297030	2515.5	-5.17
	Proteus	0.012371	0.018419	326690	14511	-5.19
	Clostridium	0.43212	0.49071	414630	86527	-5.21
	Acinetobacter	0.63419	0.68533	941360	291060	-5.51
	Blvii28	0.0035525	0.0058053	740170	16286	-5.56
	Enhydrobacter	0.020034	0.027965	1165700	23981	-5.76
	Unclassified Hyphomonadaceae	0.25494	0.30777	1832500	109470	-5.94
Summer trial	Acinetobacter	0.0022559	0.01123	1843300	3187400	5.83
	Unclassified Kouleothrixaceae	1.8685e-06	0.00042788	7342	411950	5.31
	Unclassified Enterobacteriaceae	0.0012209	0.0082229	286660	601910	5.2
	Mycobacterium	4.4748e-05	0.0010265	54592	309620	5.11
	Unclassified C111	6.2293e-05	0.0012843	56334	271820	5.03
	Unclassified Pirellulaceae	0.0010184	0.0077175	111540	306460	4.99
	Unclassified Actinomycetales	4.4826e-05	0.0010265	33061	198810	4.92
	Rhodobacter	0.027272	0.065741	41522	178550	4.84
	Unclassified Chitinophagaceae	3.5706e-05	0.0010265	24801	141970	4.77
	Cupriavidus	0.012787	0.039044	116430	202990	4.64
	Methylosinus	0.00013048	0.0017577	23209	107400	4.62
	Pseudomonas	0.0014595	0.0091123	63638	145100	4.61
	Anoxybacillus	0.0018988	0.010353	57091	124150	4.53
	Ochrobactrum	0.34213	0.46635	83797	142700	4.47
	Candidatus Xiphinematobacter	6.7298e-05	0.0012843	8161.7	63653	4.44
	Unclassified EB1017	0.00012043	0.0017237	7659.9	53797	4.36
	Luteimonas	0.020654	0.056986	7031.3	50091	4.33
	Unclassified Sphingobacteriales	0.0015829	0.0095389	23098	64514	4.32
	Unclassified Gemmataceae	1.9334e-05	0.00088548	7976.9	48741	4.31
	Unclassified Rhodospirillaceae	4.8396e-06	0.00055414	7865.6	48175	4.3
	Unclassified Xanthobacteraceae	0.0043772	0.017297	1218.4	39336	4.28
	Unclassified Cyanobacteria	0.0003051	0.0030378	2812.7	37585	4.24
	Geobacillus	0.0022559	0.01123	32677	67420	4.24
	Methylocaldum	0.00316	0.014189	35380	68322	4.22
	Unclassified Solirubrobacterales	0.00018255	0.0019777	6149	37084	4.19
	Unclassified Caldilineaceae	0.045259	0.09172	31432	57989	4.12
	Unclassified Gaiellales	0.0033968	0.014959	22501	47712	4.1
	Shewanella	0.0047532	0.017844	13049	37677	4.09
	Unclassified Caulobacteraceae	0.0055719	0.019937	22194	46652	4.09
	Fusobacterium	0.0059692	0.020711	26530	51160	4.09
	Sediminibacterium	0.023518	0.061755	32257	55130	4.06
	Unclassified Isosphaeraceae	1.1128e-05	0.00063706	3892.3	25673	4.04
	Unclassified Sinobacteraceae	0.03108	0.072626	61980	82692	4.02
	Unclassified Microthrixaceae	0.00019	0.0019777	7917	28248	4.01
	Unclassified SC I 84	0.011052	0.03467	46560	66495	4
	Unclassified Legionellaceae	4.4407e-05	0.0010265	1682.5	21424	3.99
	Pleomorphomonas	0.0073496	0.024044	744.01	19456	3.97
	Unclassified Rhodocyclaceae	0.019494	0.055113	34638	52614	3.95
	Unclassified Chlamydomonadaceae	9.6583e-05	0.0015798	1691.2	18128	3.91
	Brevundimonas	0.00092977	0.0076042	11688	27659	3.9
	Unclassified JG30 KF CM45	0.0001493	0.0018995	2890.7	14627	3.77
	Unclassified Acidimicrobiales	0.018196	0.052085	10501	19972	3.68
	Unclassified OPB41	0.045216	0.09172	41747	50590	3.65
	Sphingomonas	0.0043141	0.017297	4022	12498	3.63
	Planktothrix	0.034916	0.077629	1668.4	9496.5	3.59
	Unclassified Methylophilaceae	0.11845	0.21191	6388.6	13796	3.57
	Unclassified SC3	0.0022082	0.01123	3214.6	10298	3.55
	Unclassified Methylocystaceae	9.0732e-06	0.00063706	1597	8451	3.54
	Caldilinea	0.06457	0.12426	14177	21076	3.54
	Aquicella	0.0068946	0.022882	4362.2	11085	3.53
	Unclassified iii1 15	0.030975	0.072626	24936	31466	3.51
	Planctomyces	0.023744	0.061755	6201.3	12481	3.5
	Unclassified S47	3.992e-05	0.0010265	1389.9	7472.6	3.48
	Candidatus Rhabdochlamydia	0.0053173	0.019328	3908.8	9444.6	3.44
	Unclassified Ellin6529	0.044438	0.091678	13240	18777	3.44
	Thermus	0.00070415	0.006308	5999.6	11136	3.41
	Mesorhizobium	0.83687	0.90398	11152	16288	3.41
	Unclassified CCU21	0.15036	0.24794	17337	21870	3.36
	Limnohabitans	0.042597	0.088679	35296	39797	3.35
	Unclassified SJA 4	0.00058448	0.0055769	1296.8	5644	3.34
	Unclassified Rhizobiaceae	0.032944	0.075743	5600.3	9916.3	3.33
	Amycolatopsis	0.13741	0.23838	7009.4	11136	3.31
	Parabacteroides	0.15049	0.24794	5514.3	9537.1	3.3
	Unclassified Sphingomonadaceae	0.0038477	0.016317	3273.9	7156.4	3.29
	Unclassified A4b	0.004381	0.017297	22493	26376	3.29
	Unclassified SJA 15	0.17345	0.27782	51460	55386	3.29
	Delftia	0.14303	0.24084	7018.7	10844	3.28
	Acidovorax	0.71426	0.80179	6734.9	10529	3.28
	Ralstonia	0.0014723	0.0091123	3221.3	6832.3	3.26
	Unclassified Hyphomicrobiaceae	0.00011378	0.0017237	651.03	4174.8	3.25
	Asticcacaulis	0.0011139	0.0079714	2739.6	5991.3	3.21
	Unclassified Desulfurobacteriaceae	0.039676	0.084128	4025.2	7131.4	3.19
	Hyphomicrobium	0.021833	0.05952	2955.4	5822.2	3.16
	Novispirillum	0.19099	0.29956	1696.2	4114.8	3.08
	Unclassified Fimbriimonadales	0.024001	0.061755	2818.5	5085.6	3.05
	Serratia	0.0046288	0.017667	1919	4064.6	3.03
	Lactococcus	0.064109	0.12426	1741.1	3869.6	3.03
	Unclassified SB 1	0.58935	0.6921	2258	4364	3.02
	Unclassified TM7 1	0.0026515	0.012187	920.78	2967.6	3.01
	Sulfuritalea	0.023916	0.061755	5479.4	7516.7	3.01
	Unclassified Phycisphaerales	0.023174	0.061755	2773.4	4751.8	3
	Deinococcus	0.0264	0.064315	2613.6	4607.6	3
	Unclassified Sva0725	0.025466	0.062707	2535.2	4442.6	2.98
	Unclassified PHOS HD29	0.038965	0.084128	7559.4	9416.6	2.97
	Unclassified Pedosphaerales	0.40952	0.53194	2304.3	4190.3	2.97
	Unclassified Syntrophobacteraceae	0.0011559	0.008021	848.97	2554.6	2.93
	Unclassified Chlorophyta	0.017585	0.050985	4175.5	5868	2.93
	Unclassified Coxiellaceae	0.017589	0.050985	1889.9	3524.1	2.91
	Unclassified Oxalobacteraceae	0.07376	0.1396	1647.7	3187.4	2.89
	Unclassified Saprospiraceae	0.93408	0.95493	7586.3	9127.6	2.89
	Luteolibacter	0.13373	0.23557	5071.5	6348.9	2.81
	Unclassified koll13	0.03712	0.080957	2999.1	4232.4	2.79
	Unclassified PK329	0.05087	0.10042	2044.1	3218.2	2.77
	Unclassified Chthoniobacteraceae	0.024542	0.061759	875.54	2017.9	2.76
	Unclassified Campylobacterales	0.42538	0.545	4091.7	5186.1	2.74
	Unclassified OP8 1	0.017185	0.050985	1095.1	2138.5	2.72
	Unclassified Anaerolineae	0.17203	0.27782	7092.9	8064.3	2.69
	Unclassified Syntrophobacterales	0.24731	0.36304	1870.3	2789.3	2.66
	Unclassified OP11 4	0.048921	0.097416	2522	3386.2	2.64
	Methyloversatilis	0.85525	0.9132	2041.5	2809.9	2.59
	Unclassified Methanomicrobiales	0.041102	0.086353	5823.3	6462.4	2.51
	Unclassified RB25	0.053619	0.10495	2058.7	2693.5	2.5
	Novosphingobium	0.22825	0.34162	5264.1	5881.1	2.49
	Unclassified Syntrophorhabdaceae	0.37192	0.49231	3068.9	3665.1	2.48
	Akkermansia	0.25788	0.37564	3514.1	4104	2.47
	Unclassified Deltaproteobacteria	0.071141	0.13576	3465	4026.8	2.45
	Turicibacter	0.10169	0.1878	2030.5	2554.4	2.42
	Unclassified Erysipelotrichaceae	0.58286	0.68801	2761.5	3149	2.29
	Unclassified LD19	0.047793	0.096004	969.06	1344.1	2.28
	Methylomonas	0.58136	0.68801	1953.3	2277.5	2.21
	Unclassified Chlamydiales	0.32204	0.44695	2493	2769.6	2.14
	Unclassified Burkholderiales	0.40701	0.53194	3952.6	4220.9	2.13
	Unclassified Thermoleophilia	0.44014	0.55077	1390.6	1648.5	2.11
	Methanobacterium	0.035649	0.078497	2210	2443.6	2.07
	Desulfomonile	0.42839	0.545	1156.9	1289.1	1.83
	Unclassified Ellin6067	0.16199	0.26496	3719.2	3839.8	1.79
	Methanomassiliicoccus	0.67209	0.76954	1470.4	1588.7	1.78
	Unclassified SJA 28	0.19371	0.29973	2168.8	2264.6	1.69
	Achromobacter	0.57256	0.6829	1377.4	1459.9	1.63
	Unclassified OS K	0.23213	0.34518	3724.7	3763.3	1.31
	Unclassified OPB56	0.46022	0.57278	3510.4	3519.2	0.734
	Azospira	1	1	1448.1	1451.3	0.416
	Unclassified Verrucomicrobiaceae	0.8977	0.93039	6037.8	5824.2	-2.03
	Unclassified SHA 20	0.51805	0.63102	3097.6	2860.9	-2.08
	Gemmatimonas	0.60693	0.70196	3976.8	3709.4	-2.13
	Unclassified mb2424	0.86861	0.91665	1430.7	1121.5	-2.19
	Unclassified Christensenellaceae	0.79124	0.86695	1633.2	1293.4	-2.23
	SHD 14	0.96476	0.98191	1494.3	1113.4	-2.28
	Unclassified DHVEG 1	0.81924	0.89336	1818	1424.2	-2.3
	Unclassified 125ds10	0.25918	0.37564	2183.8	1759.9	-2.33
	Geobacter	0.17349	0.27782	10074	9621.5	-2.36
	WCHB1 05	0.60385	0.70194	2830.1	2356.9	-2.38
	Unclassified SJA 36	0.29308	0.41687	2854.9	2340.3	-2.41
	Unclassified Criblamydiaceae	0.29711	0.41999	3659.8	3121.6	-2.43
	Candidatus Methanoregula	0.083797	0.15729	7179.6	6600.5	-2.46
	Unclassified Desulfarculaceae	0.35802	0.48227	5236.7	4666.9	-2.46
	Syntrophobacter	0.44014	0.55077	1746.2	1175.9	-2.46
	Unclassified Anaerolinaceae	0.91789	0.94683	1533.4	943.9	-2.47
	Anaerolinea	0.74593	0.83326	3216.7	2602.1	-2.49
	Unclassified Sediment 1	0.33321	0.45967	7157.2	6485.1	-2.53
	Unclassified Mogibacteriaceae	0.31571	0.44084	10021	9244.6	-2.59
	u114	0.34426	0.46649	6099	5271.7	-2.62
	Prevotella	0.14273	0.24084	8495.8	7625.1	-2.64
	Unclassified Chromatiaceae	0.23743	0.35079	15631	14689	-2.67
	Unclassified MBNT15	0.33842	0.46406	2282.2	1321.7	-2.68
	Klebsiella	0.10491	0.19127	1803.1	809.13	-2.7
	Unclassified Bacteroidales	0.14092	0.24082	13118	12108	-2.7
	Fluviicola	0.17719	0.28178	2236	1166.2	-2.73
	Unclassified CL500 15	1	1	9847	8699.5	-2.76
	Unclassified Rhodobacteraceae	0.97944	0.98815	6627.4	5461.9	-2.77
	Unclassified Alphaproteobacteria	0.88516	0.92982	6836.2	5641.6	-2.78
	T78	0.71036	0.80134	4026.6	2477.4	-2.89
	Unclassified SBRH58	0.41115	0.53194	47883	46247	-2.91
	Unclassified Entotheonellales	0.10524	0.19127	20174	18497	-2.92
	Methanosaeta	0.20768	0.31705	13465	11708	-2.94
	Methylibium	0.039605	0.084128	2118.4	243.05	-2.97
	Hydrogenophaga	0.57186	0.6829	4419.4	2451.3	-2.99
	Unclassified Helicobacteraceae	0.020412	0.056986	2955.8	977.02	-3
	Unclassified Burkholderiaceae	0.85737	0.9132	11529	9461.7	-3.01
	Unclassified Myxococcales	0.22026	0.33404	15204	13076	-3.03
	Unclassified Xanthomonadaceae	0.89789	0.93039	34122	31936	-3.04
	Unclassified Desulfovibrionaceae	0.024542	0.061759	2561	61.063	-3.1
	Unclassified Aeromonadaceae	0.36901	0.4913	13723	11073	-3.12
	Rhodoferax	0.60187	0.70194	4567.5	1947.5	-3.12
	Unclassified WPS 2	0.85607	0.9132	5077.1	2452.3	-3.12
	Z 35	0.43881	0.55077	12602	9861.2	-3.14
	Rubellimicrobium	0.033406	0.075743	3877.4	986.4	-3.16
	Chryseobacterium	0.75765	0.84224	6923.3	3869.3	-3.18
	Unclassified Acetobacteraceae	0.4106	0.53194	7350.5	4236.9	-3.19
	Phenylobacterium	0.19366	0.29973	5818.1	1950.6	-3.29
	Aquitalea	0.0058996	0.020711	4281.1	0	-3.33
	Unclassified Betaproteobacteria	0.68128	0.77619	14171	9885.8	-3.33
	Anaeromyxobacter	0.4657	0.57336	10134	5294.2	-3.38
	Sulfurospirillum	0.0044793	0.017386	5035.2	172.4	-3.39
	V68	0.0065086	0.021919	29972	25018	-3.39
	vadinHB04	0.0017466	0.0097557	5168.7	0	-3.41
	Azohydromonas	0.77768	0.85621	13275	8172.3	-3.41
	Unclassified S24 7	0.12928	0.2295	5888.4	559.58	-3.43
	Unclassified Syntrophaceae	0.64277	0.73967	15354	9573.4	-3.46
	Peptostreptococcus	0.033941	0.076202	6238.2	163.44	-3.48
	Unclassified GCA004	0.13657	0.23838	149480	143250	-3.49
	Agrobacterium	0.085412	0.15902	7357.1	856.82	-3.51
	Edwardsiella	0.0017466	0.0097557	6936.1	0	-3.54
	Bacteroides	0.011992	0.037109	8081.9	1145.1	-3.54
	Paracoccus	0.3632	0.48639	9364	2296.5	-3.55
	Unclassified HOC36	0.29249	0.41687	25032	17573	-3.57
	Phascolarctobacterium	0.13944	0.24009	8341.8	665.04	-3.58
	Unclassified Rickettsiales	0.4657	0.57336	11823	2987.7	-3.65
	Anaeromusa	0.001035	0.0077175	10118	122.13	-3.7
	Anaerovorax	0.0085998	0.027352	10157	0	-3.71
	Rubrivivax	0.97952	0.98815	29713	19525	-3.71
	Proteus	0.0017466	0.0097557	10572	0	-3.72
	Unclassified Ruminococcaceae	0.86861	0.91665	11734	1317.8	-3.72
	Hylemonella	0.024913	0.062011	15220	3701.9	-3.76
	Aquaspirillum	0.0007162	0.006308	12018	0	-3.78
	Thauera	0.68491	0.77646	13604	1618.9	-3.78
	Unclassified Stramenopiles	0.89788	0.93039	65309	53225	-3.78
	Collinsella	0.20453	0.31435	13576	587.06	-3.81
	Unclassified Holophagaceae	0.027631	0.065911	22138	7492.4	-3.86
	Unclassified Clostridiales	0.42622	0.545	62184	45681	-3.92
	Unclassified Moraxellaceae	0.19054	0.29956	29911	12338	-3.94
	Unclassified Fimbriimonadaceae	0.55496	0.66887	47966	29549	-3.96
	Unclassified Peptostreptococcaceae	0.15049	0.24794	25867	7069.2	-3.97
	Comamonas	0.77769	0.85621	93812	73284	-4.01
	Zoogloea	0.47112	0.57694	85084	64198	-4.02
	Ignatzschineria	0.0026609	0.012187	26228	0	-4.12
	Staphylococcus	0.83194	0.90291	29596	1781	-4.14
	Unclassified Procabacteriaceae	0.00018239	0.0019777	29736	189.58	-4.17
	Wohlfahrtiimonas	0.0039913	0.016618	32031	0	-4.2
	Desulfovibrio	0.0082341	0.026558	32301	671.7	-4.2
	Unclassified Alcaligenaceae	0.29264	0.41687	103470	68345	-4.24
	Corynebacterium	0.0026609	0.012187	45792	0	-4.36
	Streptococcus	0.92733	0.95228	52798	2913.8	-4.4
	Cloacibacterium	0.0037281	0.016108	62589	7927.2	-4.44
	Cetobacterium	0.30457	0.42789	140210	60680	-4.6
	Vogesella	8.4448e-05	0.0014876	83270	178.36	-4.62
	Blvii28	0.00077457	0.0065695	96761	2970.1	-4.67
	Caloramator	0.0064406	0.021919	93726	106.73	-4.67
	Microcystis	0.033123	0.075743	143020	50402	-4.67
	Unclassified Rhizobiales	0.11743	0.21175	358150	262410	-4.68
	Unclassified Veillonellaceae	0.0010447	0.0077175	125430	908.26	-4.79
	Unclassified Neisseriaceae	0.00016123	0.0019433	130130	1314.6	-4.81
	Unclassified Clostridiaceae	0.22769	0.34162	216020	81588	-4.83
	Lactobacillus	0.55492	0.66887	203230	45514	-4.9
	Dechloromonas	0.0013956	0.0091123	222940	51450	-4.93
	Vagococcus	0.0020772	0.011062	289900	195.27	-5.16
	Unclassified Comamonadaceae	0.013741	0.041403	627180	164530	-5.36
	Enhydrobacter	0.0051332	0.01896	496060	3292	-5.39
	Clostridium	0.0024567	0.01197	1359900	85091	-5.8
The taxa marked red are the genera which calculated p-value less than 0.05 after revised using the FDR.

## Sheet: Table S5
Table S5. The important OTUs which made significant contributions to the accuracy of RF models.
Trials	OTUs	Importance	Kingdom	Phylum	Class	Order	Family	Genus	Species
Winter trial	otu14628	0.064	Bacteria	Proteobacteria	Alphaproteobacteria	Rhodobacterales	Hyphomonadaceae	Unclassified_Hyphomonadaceae	Unclassified_Hyphomonadaceae
	otu14084	0.051	Bacteria	Proteobacteria	Gammaproteobacteria	Pseudomonadales	Moraxellaceae	Acinetobacter	Acinetobacter_johnsonii
	otu37747	0.05	Bacteria	Proteobacteria	Gammaproteobacteria	Pseudomonadales	Moraxellaceae	Acinetobacter	Unclassified_Acinetobacter
	otu129151	0.046	Bacteria	Proteobacteria	Alphaproteobacteria	Rhodobacterales	Hyphomonadaceae	Unclassified_Hyphomonadaceae	Unclassified_Hyphomonadaceae
	otu50576	0.024	Bacteria	Bacteroidetes	Bacteroidia	Bacteroidales	Rikenellaceae	Blvii28	Unclassified_Blvii28
	otu5455	0.024	Bacteria	Firmicutes	Clostridia	Clostridiales	Clostridiaceae	Clostridium	Unclassified_Clostridium
	otu37238	0.023	Bacteria	Proteobacteria	Betaproteobacteria	Burkholderiales	Comamonadaceae	Limnohabitans	Unclassified_Limnohabitans
	otu11089	0.017	Bacteria	Proteobacteria	Alphaproteobacteria	Rhodobacterales	Hyphomonadaceae	Unclassified_Hyphomonadaceae	Unclassified_Hyphomonadaceae
	otu146456	0.017	Bacteria	Proteobacteria	Alphaproteobacteria	Rhodobacterales	Hyphomonadaceae	Unclassified_Hyphomonadaceae	Unclassified_Hyphomonadaceae
	otu19922	0.017	Bacteria	Proteobacteria	Gammaproteobacteria	Enterobacteriales	Enterobacteriaceae	Unclassified_Enterobacteriaceae	Unclassified_Enterobacteriaceae
	otu45151	0.017	Bacteria	Proteobacteria	Alphaproteobacteria	Rhodobacterales	Hyphomonadaceae	Unclassified_Hyphomonadaceae	Unclassified_Hyphomonadaceae
	otu88973	0.017	Bacteria	Proteobacteria	Gammaproteobacteria	Pseudomonadales	Moraxellaceae	Acinetobacter	Unclassified_Acinetobacter
	otu40653	0.016	Bacteria	Proteobacteria	Alphaproteobacteria	Rhodobacterales	Hyphomonadaceae	Unclassified_Hyphomonadaceae	Unclassified_Hyphomonadaceae
	otu51096	0.016	Bacteria	Proteobacteria	Alphaproteobacteria	Rhodobacterales	Hyphomonadaceae	Unclassified_Hyphomonadaceae	Unclassified_Hyphomonadaceae
	otu52213	0.016	Bacteria	Proteobacteria	Betaproteobacteria	Burkholderiales	Comamonadaceae	Comamonas	Unclassified_Comamonas
	otu77327	0.016	Bacteria	Proteobacteria	Deltaproteobacteria	Desulfovibrionales	Desulfovibrionaceae	Desulfovibrio	Unclassified_Desulfovibrio
	otu79670	0.016	Bacteria	Proteobacteria	Gammaproteobacteria	Pseudomonadales	Moraxellaceae	Acinetobacter	Unclassified_Acinetobacter
	otu80624	0.016	Bacteria	Bacteroidetes	Bacteroidia	Bacteroidales	Rikenellaceae	Blvii28	Unclassified_Blvii28
	otu110994	0.015	Bacteria	Proteobacteria	Alphaproteobacteria	Rhodobacterales	Hyphomonadaceae	Unclassified_Hyphomonadaceae	Unclassified_Hyphomonadaceae
	otu71952	0.015	Bacteria	Proteobacteria	Alphaproteobacteria	Rhodobacterales	Hyphomonadaceae	Unclassified_Hyphomonadaceae	Unclassified_Hyphomonadaceae
	otu125190	0.01	Bacteria	Bacteroidetes	Bacteroidia	Bacteroidales	Bacteroidaceae	Unclassified_Bacteroidaceae	Unclassified_Bacteroidaceae
	otu137602	0.01	Bacteria	Bacteroidetes	Bacteroidia	Bacteroidales	Rikenellaceae	Blvii28	Unclassified_Blvii28
	otu10907	0.009	Bacteria	Proteobacteria	Gammaproteobacteria	Pseudomonadales	Pseudomonadaceae	Pseudomonas	Unclassified_Pseudomonas
	otu114100	0.009	Bacteria	Bacteroidetes	Bacteroidia	Bacteroidales	Rikenellaceae	Blvii28	Unclassified_Blvii28
	otu125493	0.009	Bacteria	Fusobacteria	Fusobacteriia	Fusobacteriales	Fusobacteriaceae	Cetobacterium	Cetobacterium_somerae
	otu132566	0.009	Bacteria	Proteobacteria	Alphaproteobacteria	Rhodobacterales	Hyphomonadaceae	Unclassified_Hyphomonadaceae	Unclassified_Hyphomonadaceae
	otu138419	0.009	Bacteria	Bacteroidetes	Bacteroidia	Bacteroidales	Rikenellaceae	Blvii28	Unclassified_Blvii28
	otu153042	0.009	Bacteria	Proteobacteria	Alphaproteobacteria	Rhodobacterales	Hyphomonadaceae	Unclassified_Hyphomonadaceae	Unclassified_Hyphomonadaceae
	otu49068	0.009	Bacteria	Proteobacteria	Alphaproteobacteria	Rhodobacterales	Hyphomonadaceae	Unclassified_Hyphomonadaceae	Unclassified_Hyphomonadaceae
	otu51478	0.009	Bacteria	Proteobacteria	Alphaproteobacteria	Rhodobacterales	Hyphomonadaceae	Unclassified_Hyphomonadaceae	Unclassified_Hyphomonadaceae
	otu74309	0.009	Bacteria	Proteobacteria	Alphaproteobacteria	Rhodobacterales	Hyphomonadaceae	Unclassified_Hyphomonadaceae	Unclassified_Hyphomonadaceae
	otu8776	0.009	Bacteria	Firmicutes	Clostridia	Clostridiales	Clostridiaceae	Unclassified_Clostridiaceae	Unclassified_Clostridiaceae
	otu8991	0.009	Bacteria	Proteobacteria	Alphaproteobacteria	Rhodobacterales	Hyphomonadaceae	Unclassified_Hyphomonadaceae	Unclassified_Hyphomonadaceae
	otu96423	0.009	Bacteria	Proteobacteria	Alphaproteobacteria	Rhodobacterales	Hyphomonadaceae	Unclassified_Hyphomonadaceae	Unclassified_Hyphomonadaceae
	otu100838	0.008	Bacteria	Proteobacteria	Alphaproteobacteria	Rhodobacterales	Hyphomonadaceae	Unclassified_Hyphomonadaceae	Unclassified_Hyphomonadaceae
	otu10214	0.008	Bacteria	Proteobacteria	Alphaproteobacteria	Rhodobacterales	Hyphomonadaceae	Unclassified_Hyphomonadaceae	Unclassified_Hyphomonadaceae
	otu103933	0.008	Bacteria	Proteobacteria	Gammaproteobacteria	Pseudomonadales	Moraxellaceae	Enhydrobacter	Unclassified_Enhydrobacter
	otu104316	0.008	Bacteria	Proteobacteria	Betaproteobacteria	Burkholderiales	Comamonadaceae	Unclassified_Comamonadaceae	Unclassified_Comamonadaceae
	otu104819	0.008	Bacteria	Proteobacteria	Alphaproteobacteria	Rhodobacterales	Hyphomonadaceae	Unclassified_Hyphomonadaceae	Unclassified_Hyphomonadaceae
	otu109342	0.008	Bacteria	Proteobacteria	Alphaproteobacteria	Rhodobacterales	Hyphomonadaceae	Unclassified_Hyphomonadaceae	Unclassified_Hyphomonadaceae
	otu126047	0.008	Bacteria	Planctomycetes	Phycisphaerae	Phycisphaerales	Unclassified_Phycisphaerales	Unclassified_Phycisphaerales	Unclassified_Phycisphaerales
	otu14040	0.008	Bacteria	Proteobacteria	Gammaproteobacteria	Aeromonadales	Aeromonadaceae	Unclassified_Aeromonadaceae	Unclassified_Aeromonadaceae
	otu14047	0.008	Bacteria	Proteobacteria	Alphaproteobacteria	Rhodobacterales	Hyphomonadaceae	Unclassified_Hyphomonadaceae	Unclassified_Hyphomonadaceae
	otu141177	0.008	Bacteria	Tenericutes	Mollicutes	RF39	Unclassified_RF39	Unclassified_RF39	Unclassified_RF39
	otu151284	0.008	Bacteria	Proteobacteria	Alphaproteobacteria	Rhodobacterales	Hyphomonadaceae	Unclassified_Hyphomonadaceae	Unclassified_Hyphomonadaceae
	otu21081	0.008	Bacteria	Proteobacteria	Gammaproteobacteria	Pseudomonadales	Moraxellaceae	Enhydrobacter	Unclassified_Enhydrobacter
	otu21165	0.008	Bacteria	Proteobacteria	Alphaproteobacteria	Rhodobacterales	Hyphomonadaceae	Unclassified_Hyphomonadaceae	Unclassified_Hyphomonadaceae
	otu32939	0.008	Bacteria	Proteobacteria	Gammaproteobacteria	Pseudomonadales	Pseudomonadaceae	Pseudomonas	Unclassified_Pseudomonas
	otu41537	0.008	Bacteria	Proteobacteria	Alphaproteobacteria	Rhodobacterales	Hyphomonadaceae	Unclassified_Hyphomonadaceae	Unclassified_Hyphomonadaceae
	otu57772	0.008	Bacteria	Proteobacteria	Betaproteobacteria	Rhodocyclales	Rhodocyclaceae	Dechloromonas	Unclassified_Dechloromonas
	otu63736	0.008	Bacteria	Proteobacteria	Alphaproteobacteria	Rhodobacterales	Hyphomonadaceae	Unclassified_Hyphomonadaceae	Unclassified_Hyphomonadaceae
	otu73923	0.008	Bacteria	Firmicutes	Clostridia	Clostridiales	Ruminococcaceae	Ruminococcus	Unclassified_Ruminococcus
	otu84791	0.008	Bacteria	Proteobacteria	Alphaproteobacteria	Rhodobacterales	Hyphomonadaceae	Unclassified_Hyphomonadaceae	Unclassified_Hyphomonadaceae
	otu89999	0.008	Bacteria	Proteobacteria	Betaproteobacteria	Burkholderiales	Comamonadaceae	Unclassified_Comamonadaceae	Unclassified_Comamonadaceae
	otu9581	0.008	Bacteria	Proteobacteria	Alphaproteobacteria	Rhodobacterales	Hyphomonadaceae	Unclassified_Hyphomonadaceae	Unclassified_Hyphomonadaceae
	otu98988	0.008	Bacteria	[Thermi]	Deinococci	Thermales	Thermaceae	Thermus	Unclassified_Thermus
	otu38538	0.007	Bacteria	Proteobacteria	Alphaproteobacteria	Rhodobacterales	Hyphomonadaceae	Unclassified_Hyphomonadaceae	Unclassified_Hyphomonadaceae
	otu42672	0.007	Bacteria	Cyanobacteria	Synechococcophycideae	Synechococcales	Synechococcaceae	Synechococcus	Unclassified_Synechococcus
	otu143847	0.006	Bacteria	Bacteroidetes	Bacteroidia	Bacteroidales	Rikenellaceae	Blvii28	Unclassified_Blvii28
	otu34776	0.005	Bacteria	Proteobacteria	Gammaproteobacteria	Pseudomonadales	Moraxellaceae	Enhydrobacter	Unclassified_Enhydrobacter
	otu124525	0.004	Bacteria	Proteobacteria	Gammaproteobacteria	Pseudomonadales	Moraxellaceae	Enhydrobacter	Unclassified_Enhydrobacter
	otu31844	0.004	Bacteria	Bacteroidetes	Bacteroidia	Bacteroidales	Rikenellaceae	Blvii28	Unclassified_Blvii28
	otu83256	0.004	Bacteria	Firmicutes	Clostridia	Clostridiales	Clostridiaceae	Unclassified_Clostridiaceae	Unclassified_Clostridiaceae
	otu93013	0.004	Bacteria	Bacteroidetes	Bacteroidia	Bacteroidales	Rikenellaceae	Blvii28	Unclassified_Blvii28
	otu144630	0.003	Bacteria	Proteobacteria	Deltaproteobacteria	Desulfovibrionales	Desulfovibrionaceae	Desulfovibrio	Unclassified_Desulfovibrio
	otu149627	0.003	Bacteria	Cyanobacteria	Synechococcophycideae	Synechococcales	Synechococcaceae	Synechococcus	Unclassified_Synechococcus
	otu150394	0.003	Bacteria	Firmicutes	Clostridia	Clostridiales	Gracilibacteraceae	Unclassified_Gracilibacteraceae	Unclassified_Gracilibacteraceae
	otu18240	0.003	Bacteria	Proteobacteria	Gammaproteobacteria	Pseudomonadales	Moraxellaceae	Enhydrobacter	Unclassified_Enhydrobacter
	otu52908	0.003	Bacteria	Proteobacteria	Gammaproteobacteria	Pseudomonadales	Moraxellaceae	Enhydrobacter	Unclassified_Enhydrobacter
	otu63995	0.003	Bacteria	Bacteroidetes	Bacteroidia	Bacteroidales	Bacteroidaceae	Bacteroides	Bacteroides_fragilis
	otu7854	0.003	Bacteria	Firmicutes	Clostridia	Clostridiales	Clostridiaceae	Clostridium	Unclassified_Clostridium
	otu79332	0.003	Bacteria	Bacteroidetes	Bacteroidia	Bacteroidales	Rikenellaceae	Blvii28	Unclassified_Blvii28
	otu1118	0.002	Bacteria	Firmicutes	Clostridia	Clostridiales	Veillonellaceae	Unclassified_Veillonellaceae	Unclassified_Veillonellaceae
	otu128722	0.002	Bacteria	Bacteroidetes	Bacteroidia	Bacteroidales	Rikenellaceae	Blvii28	Unclassified_Blvii28
	otu138453	0.002	Bacteria	Proteobacteria	Gammaproteobacteria	Enterobacteriales	Enterobacteriaceae	Proteus	Unclassified_Proteus
	otu21857	0.002	Bacteria	Firmicutes	Clostridia	Clostridiales	Veillonellaceae	Unclassified_Veillonellaceae	Unclassified_Veillonellaceae
	otu24165	0.002	Bacteria	Proteobacteria	Gammaproteobacteria	Pseudomonadales	Moraxellaceae	Enhydrobacter	Unclassified_Enhydrobacter
	otu30181	0.002	Bacteria	Firmicutes	Clostridia	Clostridiales	Lachnospiraceae	Unclassified_Lachnospiraceae	Unclassified_Lachnospiraceae
	otu406	0.002	Bacteria	Firmicutes	Clostridia	Clostridiales	Peptostreptococcaceae	Unclassified_Peptostreptococcaceae	Unclassified_Peptostreptococcaceae
	otu4338	0.002	Bacteria	Bacteroidetes	Bacteroidia	Bacteroidales	Rikenellaceae	Blvii28	Unclassified_Blvii28
	otu4806	0.002	Bacteria	Bacteroidetes	Bacteroidia	Bacteroidales	Rikenellaceae	Blvii28	Unclassified_Blvii28
	otu64941	0.002	Bacteria	Bacteroidetes	Bacteroidia	Bacteroidales	Rikenellaceae	Blvii28	Unclassified_Blvii28
	otu65004	0.002	Bacteria	Proteobacteria	Betaproteobacteria	Neisseriales	Neisseriaceae	Chromobacterium	Unclassified_Chromobacterium
	otu68131	0.002	Bacteria	Firmicutes	Clostridia	Clostridiales	Lachnospiraceae	Unclassified_Lachnospiraceae	Unclassified_Lachnospiraceae
	otu82873	0.002	Bacteria	Proteobacteria	Gammaproteobacteria	Pseudomonadales	Moraxellaceae	Enhydrobacter	Unclassified_Enhydrobacter
	otu93755	0.002	Bacteria	Bacteroidetes	Bacteroidia	Bacteroidales	Rikenellaceae	Blvii28	Unclassified_Blvii28
	otu100024	0.001	Bacteria	Proteobacteria	Gammaproteobacteria	Enterobacteriales	Enterobacteriaceae	Proteus	Unclassified_Proteus
	otu101340	0.001	Bacteria	Proteobacteria	Gammaproteobacteria	Pseudomonadales	Moraxellaceae	Enhydrobacter	Unclassified_Enhydrobacter
	otu103604	0.001	Bacteria	Bacteroidetes	Flavobacteriia	Flavobacteriales	[Weeksellaceae]	Cloacibacterium	Unclassified_Cloacibacterium
	otu104382	0.001	Bacteria	Proteobacteria	Gammaproteobacteria	Pseudomonadales	Moraxellaceae	Enhydrobacter	Unclassified_Enhydrobacter
	otu104509	0.001	Bacteria	Firmicutes	Clostridia	Clostridiales	Clostridiaceae	Unclassified_Clostridiaceae	Unclassified_Clostridiaceae
	otu108162	0.001	Bacteria	Proteobacteria	Betaproteobacteria	Rhodocyclales	Rhodocyclaceae	Dechloromonas	Unclassified_Dechloromonas
	otu1143	0.001	Bacteria	Proteobacteria	Gammaproteobacteria	Pseudomonadales	Moraxellaceae	Enhydrobacter	Unclassified_Enhydrobacter
	otu114716	0.001	Bacteria	Proteobacteria	Gammaproteobacteria	Pseudomonadales	Moraxellaceae	Enhydrobacter	Unclassified_Enhydrobacter
	otu114897	0.001	Bacteria	Firmicutes	Clostridia	Clostridiales	Clostridiaceae	Clostridium	Unclassified_Clostridium
	otu115380	0.001	Bacteria	Proteobacteria	Gammaproteobacteria	Pseudomonadales	Moraxellaceae	Enhydrobacter	Unclassified_Enhydrobacter
	otu117505	0.001	Bacteria	Firmicutes	Clostridia	Clostridiales	Clostridiaceae	Clostridium	Unclassified_Clostridium
	otu123739	0.001	Bacteria	Bacteroidetes	Bacteroidia	Bacteroidales	Rikenellaceae	Blvii28	Unclassified_Blvii28
	otu12452	0.001	Bacteria	Proteobacteria	Gammaproteobacteria	Pseudomonadales	Moraxellaceae	Enhydrobacter	Unclassified_Enhydrobacter
	otu128921	0.001	Bacteria	Firmicutes	Clostridia	Clostridiales	Clostridiaceae	Unclassified_Clostridiaceae	Unclassified_Clostridiaceae
	otu130466	0.001	Bacteria	Firmicutes	Clostridia	Clostridiales	Veillonellaceae	Pelosinus	Unclassified_Pelosinus
	otu132291	0.001	Bacteria	Actinobacteria	Acidimicrobiia	Acidimicrobiales	C111	Unclassified_C111	Unclassified_C111
	otu132695	0.001	Bacteria	Fusobacteria	Fusobacteriia	Fusobacteriales	Fusobacteriaceae	Cetobacterium	Cetobacterium_somerae
	otu134389	0.001	Bacteria	Bacteroidetes	Bacteroidia	Bacteroidales	Rikenellaceae	Blvii28	Unclassified_Blvii28
	otu137278	0.001	Bacteria	Firmicutes	Clostridia	Clostridiales	Clostridiaceae	Clostridium	Unclassified_Clostridium
	otu137960	0.001	Bacteria	Firmicutes	Clostridia	Clostridiales	Peptostreptococcaceae	Unclassified_Peptostreptococcaceae	Unclassified_Peptostreptococcaceae
	otu138466	0.001	Bacteria	Proteobacteria	Gammaproteobacteria	Pseudomonadales	Moraxellaceae	Enhydrobacter	Unclassified_Enhydrobacter
	otu141661	0.001	Bacteria	Firmicutes	Clostridia	Clostridiales	Veillonellaceae	Unclassified_Veillonellaceae	Unclassified_Veillonellaceae
	otu141727	0.001	Bacteria	Firmicutes	Clostridia	Clostridiales	Veillonellaceae	vadinHB04	Unclassified_vadinHB04
	otu141844	0.001	Bacteria	Proteobacteria	Betaproteobacteria	Rhodocyclales	Rhodocyclaceae	Zoogloea	Unclassified_Zoogloea
	otu142696	0.001	Bacteria	Proteobacteria	Betaproteobacteria	Burkholderiales	Comamonadaceae	Unclassified_Comamonadaceae	Unclassified_Comamonadaceae
	otu148030	0.001	Bacteria	Proteobacteria	Gammaproteobacteria	Pseudomonadales	Moraxellaceae	Enhydrobacter	Unclassified_Enhydrobacter
	otu148389	0.001	Bacteria	Proteobacteria	Deltaproteobacteria	Desulfovibrionales	Desulfovibrionaceae	Desulfovibrio	Unclassified_Desulfovibrio
	otu148507	0.001	Bacteria	Proteobacteria	Gammaproteobacteria	Pseudomonadales	Moraxellaceae	Enhydrobacter	Unclassified_Enhydrobacter
	otu150661	0.001	Bacteria	Proteobacteria	Gammaproteobacteria	Pseudomonadales	Moraxellaceae	Enhydrobacter	Unclassified_Enhydrobacter
	otu151208	0.001	Bacteria	Proteobacteria	Deltaproteobacteria	Desulfovibrionales	Desulfovibrionaceae	Desulfovibrio	Unclassified_Desulfovibrio
	otu152085	0.001	Bacteria	Firmicutes	Clostridia	Clostridiales	Clostridiaceae	Caloramator	Unclassified_Caloramator
	otu1528	0.001	Bacteria	Bacteroidetes	Flavobacteriia	Flavobacteriales	Flavobacteriaceae	Flavobacterium	Unclassified_Flavobacterium
	otu18562	0.001	Bacteria	Bacteroidetes	Bacteroidia	Bacteroidales	Rikenellaceae	Blvii28	Unclassified_Blvii28
	otu19932	0.001	Bacteria	Bacteroidetes	Bacteroidia	Bacteroidales	Rikenellaceae	Blvii28	Unclassified_Blvii28
	otu23085	0.001	Bacteria	Bacteroidetes	Bacteroidia	Bacteroidales	Rikenellaceae	Blvii28	Unclassified_Blvii28
	otu24859	0.001	Bacteria	Bacteroidetes	Bacteroidia	Bacteroidales	Rikenellaceae	Blvii28	Unclassified_Blvii28
	otu25231	0.001	Bacteria	Verrucomicrobia	Opitutae	[Cerasicoccales]	[Cerasicoccaceae]	Unclassified_[Cerasicoccaceae]	Unclassified_[Cerasicoccaceae]
	otu25924	0.001	Bacteria	Firmicutes	Clostridia	Clostridiales	Clostridiaceae	Clostridium	Unclassified_Clostridium
	otu27989	0.001	Bacteria	Firmicutes	Clostridia	Clostridiales	Clostridiaceae	Unclassified_Clostridiaceae	Unclassified_Clostridiaceae
	otu28792	0.001	Bacteria	Bacteroidetes	Bacteroidia	Bacteroidales	Rikenellaceae	Blvii28	Unclassified_Blvii28
	otu29317	0.001	Bacteria	Proteobacteria	Betaproteobacteria	Rhodocyclales	Rhodocyclaceae	Zoogloea	Unclassified_Zoogloea
	otu31869	0.001	Bacteria	Proteobacteria	Gammaproteobacteria	Pseudomonadales	Moraxellaceae	Enhydrobacter	Unclassified_Enhydrobacter
	otu32071	0.001	Bacteria	Proteobacteria	Betaproteobacteria	Neisseriales	Neisseriaceae	Aquitalea	Unclassified_Aquitalea
	otu34073	0.001	Bacteria	Proteobacteria	Gammaproteobacteria	Pseudomonadales	Moraxellaceae	Enhydrobacter	Unclassified_Enhydrobacter
	otu35658	0.001	Bacteria	Firmicutes	Clostridia	Clostridiales	Lachnospiraceae	Unclassified_Lachnospiraceae	Unclassified_Lachnospiraceae
	otu3737	0.001	Bacteria	Proteobacteria	Gammaproteobacteria	Pseudomonadales	Moraxellaceae	Enhydrobacter	Unclassified_Enhydrobacter
	otu37987	0.001	Bacteria	Bacteroidetes	Bacteroidia	Bacteroidales	Rikenellaceae	Blvii28	Unclassified_Blvii28
	otu4155	0.001	Bacteria	Bacteroidetes	Bacteroidia	Bacteroidales	Rikenellaceae	Blvii28	Unclassified_Blvii28
	otu45212	0.001	Bacteria	Cyanobacteria	Synechococcophycideae	Synechococcales	Synechococcaceae	Synechococcus	Unclassified_Synechococcus
	otu45632	0.001	Bacteria	Firmicutes	Bacilli	Bacillales	Unclassified_Bacillales	Unclassified_Bacillales	Unclassified_Bacillales
	otu48255	0.001	Bacteria	Proteobacteria	Betaproteobacteria	Burkholderiales	Oxalobacteraceae	Unclassified_Oxalobacteraceae	Unclassified_Oxalobacteraceae
	otu52492	0.001	Bacteria	Proteobacteria	Betaproteobacteria	Burkholderiales	Oxalobacteraceae	Unclassified_Oxalobacteraceae	Unclassified_Oxalobacteraceae
	otu53091	0.001	Bacteria	Firmicutes	Clostridia	Clostridiales	Veillonellaceae	Anaeromusa	Unclassified_Anaeromusa
	otu56489	0.001	Bacteria	Chlorobi	OPB56	Unclassified_OPB56	Unclassified_OPB56	Unclassified_OPB56	Unclassified_OPB56
	otu58075	0.001	Bacteria	Proteobacteria	Betaproteobacteria	Rhodocyclales	Rhodocyclaceae	Unclassified_Rhodocyclaceae	Unclassified_Rhodocyclaceae
	otu59297	0.001	Bacteria	Proteobacteria	Gammaproteobacteria	Pseudomonadales	Moraxellaceae	Enhydrobacter	Unclassified_Enhydrobacter
	otu6145	0.001	Bacteria	Proteobacteria	Betaproteobacteria	Burkholderiales	Comamonadaceae	Unclassified_Comamonadaceae	Unclassified_Comamonadaceae
	otu63543	0.001	Bacteria	Actinobacteria	Acidimicrobiia	Acidimicrobiales	C111	Unclassified_C111	Unclassified_C111
	otu64928	0.001	Bacteria	Proteobacteria	Betaproteobacteria	Burkholderiales	Comamonadaceae	Unclassified_Comamonadaceae	Unclassified_Comamonadaceae
	otu65554	0.001	Bacteria	Firmicutes	Clostridia	Clostridiales	Ruminococcaceae	Unclassified_Ruminococcaceae	Unclassified_Ruminococcaceae
	otu65946	0.001	Bacteria	Firmicutes	Clostridia	Clostridiales	Clostridiaceae	Clostridium	Unclassified_Clostridium
	otu66368	0.001	Bacteria	Firmicutes	Clostridia	Clostridiales	Clostridiaceae	Clostridium	Unclassified_Clostridium
	otu68566	0.001	Bacteria	Proteobacteria	Betaproteobacteria	Neisseriales	Neisseriaceae	Aquitalea	Unclassified_Aquitalea
	otu69838	0.001	Bacteria	Proteobacteria	Gammaproteobacteria	Pseudomonadales	Moraxellaceae	Enhydrobacter	Unclassified_Enhydrobacter
	otu71703	0.001	Bacteria	Firmicutes	Clostridia	Clostridiales	Clostridiaceae	Clostridium	Unclassified_Clostridium
	otu73829	0.001	Bacteria	Firmicutes	Clostridia	Clostridiales	[Mogibacteriaceae]	Anaerovorax	Unclassified_Anaerovorax
	otu74942	0.001	Bacteria	Proteobacteria	Gammaproteobacteria	Pseudomonadales	Moraxellaceae	Enhydrobacter	Unclassified_Enhydrobacter
	otu77566	0.001	Bacteria	Firmicutes	Clostridia	Clostridiales	Clostridiaceae	Unclassified_Clostridiaceae	Unclassified_Clostridiaceae
	otu78570	0.001	Bacteria	Bacteroidetes	Bacteroidia	Bacteroidales	Rikenellaceae	Blvii28	Unclassified_Blvii28
	otu83611	0.001	Bacteria	Proteobacteria	Alphaproteobacteria	Rhodobacterales	Hyphomonadaceae	Unclassified_Hyphomonadaceae	Unclassified_Hyphomonadaceae
	otu84204	0.001	Bacteria	Proteobacteria	Gammaproteobacteria	Pseudomonadales	Moraxellaceae	Enhydrobacter	Unclassified_Enhydrobacter
	otu84802	0.001	Bacteria	Proteobacteria	Betaproteobacteria	Neisseriales	Neisseriaceae	Pseudogulbenkiania	Pseudogulbenkiania_subflava
	otu86463	0.001	Bacteria	Firmicutes	Bacilli	Bacillales	Unclassified_Bacillales	Unclassified_Bacillales	Unclassified_Bacillales
	otu87957	0.001	Bacteria	Firmicutes	Clostridia	Clostridiales	Clostridiaceae	Clostridium	Unclassified_Clostridium
	otu89360	0.001	Bacteria	Firmicutes	Clostridia	Clostridiales	Veillonellaceae	Unclassified_Veillonellaceae	Unclassified_Veillonellaceae
	otu89577	0.001	Bacteria	Firmicutes	Clostridia	Clostridiales	Veillonellaceae	vadinHB04	Unclassified_vadinHB04
	otu94934	0.001	Bacteria	Bacteroidetes	Cytophagia	Cytophagales	Cytophagaceae	Flectobacillus	Unclassified_Flectobacillus
	otu9588	0.001	Bacteria	Proteobacteria	Epsilonproteobacteria	Campylobacterales	Campylobacteraceae	Sulfurospirillum	Unclassified_Sulfurospirillum
	otu96062	0.001	Bacteria	Firmicutes	Clostridia	Clostridiales	Veillonellaceae	Unclassified_Veillonellaceae	Unclassified_Veillonellaceae
	otu97196	0.001	Bacteria	Firmicutes	Clostridia	Clostridiales	Veillonellaceae	vadinHB04	Unclassified_vadinHB04
	otu98222	0.001	Bacteria	Firmicutes	Bacilli	Lactobacillales	Streptococcaceae	Streptococcus	Unclassified_Streptococcus
Summer trial	otu109108	0.081	Bacteria	Actinobacteria	Acidimicrobiia	Acidimicrobiales	Microthrixaceae	Unclassified_Microthrixaceae	Unclassified_Microthrixaceae
	otu39664	0.049	Bacteria	Proteobacteria	Betaproteobacteria	Burkholderiales	Alcaligenaceae	Unclassified_Alcaligenaceae	Unclassified_Alcaligenaceae
	otu73824	0.042	Bacteria	Proteobacteria	Alphaproteobacteria	Rhizobiales	Xanthobacteraceae	Unclassified_Xanthobacteraceae	Unclassified_Xanthobacteraceae
	otu60048	0.032	Bacteria	Cyanobacteria	Unclassified_Cyanobacteria	Unclassified_Cyanobacteria	Unclassified_Cyanobacteria	Unclassified_Cyanobacteria	Unclassified_Cyanobacteria
	otu37015	0.026	Bacteria	Planctomycetes	Phycisphaerae	WD2101	Unclassified_WD2101	Unclassified_WD2101	Unclassified_WD2101
	otu18529	0.025	Bacteria	Proteobacteria	Deltaproteobacteria	Syntrophobacterales	Syntrophobacteraceae	Unclassified_Syntrophobacteraceae	Unclassified_Syntrophobacteraceae
	otu2948	0.025	Bacteria	Actinobacteria	Acidimicrobiia	Acidimicrobiales	Unclassified_Acidimicrobiales	Unclassified_Acidimicrobiales	Unclassified_Acidimicrobiales
	otu90422	0.018	Bacteria	Actinobacteria	Acidimicrobiia	Acidimicrobiales	EB1017	Unclassified_EB1017	Unclassified_EB1017
	otu101815	0.017	Archaea	Euryarchaeota	Methanobacteria	Methanobacteriales	Methanobacteriaceae	Methanobacterium	Unclassified_Methanobacterium
	otu152476	0.017	Bacteria	Actinobacteria	Thermoleophilia	Solirubrobacterales	Unclassified_Solirubrobacterales	Unclassified_Solirubrobacterales	Unclassified_Solirubrobacterales
	otu1533	0.017	Bacteria	TM7	SC3	Unclassified_SC3	Unclassified_SC3	Unclassified_SC3	Unclassified_SC3
	otu48391	0.017	Bacteria	Chlorobi	SJA-28	Unclassified_SJA-28	Unclassified_SJA-28	Unclassified_SJA-28	Unclassified_SJA-28
	otu8201	0.017	Bacteria	Proteobacteria	Deltaproteobacteria	Spirobacillales	Unclassified_Spirobacillales	Unclassified_Spirobacillales	Unclassified_Spirobacillales
	otu109565	0.016	Bacteria	Actinobacteria	Acidimicrobiia	Acidimicrobiales	C111	Unclassified_C111	Unclassified_C111
	otu114721	0.016	Bacteria	Planctomycetes	Planctomycetia	Pirellulales	Pirellulaceae	Unclassified_Pirellulaceae	Unclassified_Pirellulaceae
	otu123808	0.016	Bacteria	Proteobacteria	Gammaproteobacteria	Legionellales	Legionellaceae	Unclassified_Legionellaceae	Unclassified_Legionellaceae
	otu148024	0.016	Bacteria	Firmicutes	Clostridia	Clostridiales	[Mogibacteriaceae]	Unclassified_[Mogibacteriaceae]	Unclassified_[Mogibacteriaceae]
	otu85627	0.016	Bacteria	Actinobacteria	Actinobacteria	Actinomycetales	Mycobacteriaceae	Mycobacterium	Unclassified_Mycobacterium
	otu10907	0.009	Bacteria	Proteobacteria	Gammaproteobacteria	Pseudomonadales	Pseudomonadaceae	Pseudomonas	Unclassified_Pseudomonas
	otu120855	0.009	Bacteria	Chloroflexi	Anaerolineae	SBR1031	A4b	Unclassified_A4b	Unclassified_A4b
	otu121247	0.009	Bacteria	Proteobacteria	Gammaproteobacteria	Legionellales	Legionellaceae	Legionella	Legionella_pneumophila
	otu136033	0.009	Bacteria	Gemmatimonadetes	Gemmatimonadetes	Gemmatimonadales	Gemmatimonadaceae	Gemmatimonas	Unclassified_Gemmatimonas
	otu150278	0.009	Bacteria	Proteobacteria	Deltaproteobacteria	Desulfobacterales	Desulfobulbaceae	Unclassified_Desulfobulbaceae	Unclassified_Desulfobulbaceae
	otu152918	0.009	Bacteria	Planctomycetes	Planctomycetia	Pirellulales	Pirellulaceae	Unclassified_Pirellulaceae	Unclassified_Pirellulaceae
	otu22342	0.009	Bacteria	Proteobacteria	Gammaproteobacteria	Legionellales	Coxiellaceae	Unclassified_Coxiellaceae	Unclassified_Coxiellaceae
	otu26580	0.009	Bacteria	Proteobacteria	Deltaproteobacteria	GW-28	Unclassified_GW-28	Unclassified_GW-28	Unclassified_GW-28
	otu28389	0.009	Bacteria	Actinobacteria	Acidimicrobiia	Acidimicrobiales	Unclassified_Acidimicrobiales	Unclassified_Acidimicrobiales	Unclassified_Acidimicrobiales
	otu57610	0.009	Bacteria	Proteobacteria	Gammaproteobacteria	Pseudomonadales	Moraxellaceae	Acinetobacter	Unclassified_Acinetobacter
	otu61095	0.009	Bacteria	TM6	SJA-4	Unclassified_SJA-4	Unclassified_SJA-4	Unclassified_SJA-4	Unclassified_SJA-4
	otu62404	0.009	Bacteria	Proteobacteria	Deltaproteobacteria	Desulfovibrionales	Desulfovibrionaceae	Desulfovibrio	Desulfovibrio_putealis
	otu64465	0.009	Bacteria	Chloroflexi	Anaerolineae	Caldilineales	Caldilineaceae	Unclassified_Caldilineaceae	Unclassified_Caldilineaceae
	otu67309	0.009	Bacteria	Chloroflexi	Anaerolineae	Anaerolineales	Anaerolinaceae	WCHB1-05	Unclassified_WCHB1-05
	otu90790	0.009	Bacteria	Proteobacteria	Betaproteobacteria	Burkholderiales	Comamonadaceae	Unclassified_Comamonadaceae	Unclassified_Comamonadaceae
	otu9161	0.009	Bacteria	Chloroflexi	Thermomicrobia	JG30-KF-CM45	Unclassified_JG30-KF-CM45	Unclassified_JG30-KF-CM45	Unclassified_JG30-KF-CM45
	otu100044	0.008	Bacteria	Proteobacteria	Epsilonproteobacteria	Campylobacterales	Helicobacteraceae	Unclassified_Helicobacteraceae	Unclassified_Helicobacteraceae
	otu107259	0.008	Bacteria	Actinobacteria	Actinobacteria	Actinomycetales	Unclassified_Actinomycetales	Unclassified_Actinomycetales	Unclassified_Actinomycetales
	otu113976	0.008	Bacteria	Verrucomicrobia	Verrucomicrobiae	Verrucomicrobiales	Verrucomicrobiaceae	Luteolibacter	Unclassified_Luteolibacter
	otu114625	0.008	Bacteria	Firmicutes	Clostridia	Clostridiales	Peptostreptococcaceae	Clostridium	Clostridium_maritimum
	otu140502	0.008	Archaea	Euryarchaeota	Methanomicrobia	Methanosarcinales	Methanosaetaceae	Methanosaeta	Unclassified_Methanosaeta
	otu141886	0.008	Bacteria	Actinobacteria	Actinobacteria	Actinomycetales	Unclassified_Actinomycetales	Unclassified_Actinomycetales	Unclassified_Actinomycetales
	otu147118	0.008	Bacteria	Spirochaetes	[Leptospirae]	[Leptospirales]	Sediment-4	SJA-88	Unclassified_SJA-88
	otu15700	0.008	Bacteria	Actinobacteria	Actinobacteria	Actinomycetales	Mycobacteriaceae	Mycobacterium	Unclassified_Mycobacterium
	otu15967	0.008	Bacteria	Firmicutes	Clostridia	Clostridiales	Clostridiaceae	Caloramator	Unclassified_Caloramator
	otu17993	0.008	Bacteria	Firmicutes	Clostridia	Clostridiales	Veillonellaceae	Unclassified_Veillonellaceae	Unclassified_Veillonellaceae
	otu23163	0.008	Bacteria	Proteobacteria	Alphaproteobacteria	Rhizobiales	Unclassified_Rhizobiales	Unclassified_Rhizobiales	Unclassified_Rhizobiales
	otu25624	0.008	Bacteria	Chloroflexi	Anaerolineae	SJA-15	Unclassified_SJA-15	Unclassified_SJA-15	Unclassified_SJA-15
	otu32525	0.008	Bacteria	Planctomycetes	Planctomycetia	Pirellulales	Pirellulaceae	Unclassified_Pirellulaceae	Unclassified_Pirellulaceae
	otu35972	0.008	Bacteria	Proteobacteria	Gammaproteobacteria	Xanthomonadales	Xanthomonadaceae	Luteimonas	Unclassified_Luteimonas
	otu36460	0.008	Bacteria	Cyanobacteria	Synechococcophycideae	Pseudanabaenales	Pseudanabaenaceae	Unclassified_Pseudanabaenaceae	Unclassified_Pseudanabaenaceae
	otu38920	0.008	Bacteria	Cyanobacteria	Oscillatoriophycideae	Chroococcales	Xenococcaceae	Unclassified_Xenococcaceae	Unclassified_Xenococcaceae
	otu43416	0.008	Bacteria	Proteobacteria	Gammaproteobacteria	HOC36	Unclassified_HOC36	Unclassified_HOC36	Unclassified_HOC36
	otu52178	0.008	Bacteria	Proteobacteria	Deltaproteobacteria	Myxococcales	Unclassified_Myxococcales	Unclassified_Myxococcales	Unclassified_Myxococcales
	otu54444	0.008	Bacteria	Chloroflexi	Anaerolineae	GCA004	Unclassified_GCA004	Unclassified_GCA004	Unclassified_GCA004
	otu70623	0.008	Bacteria	OP8	OP8_1	Unclassified_OP8_1	Unclassified_OP8_1	Unclassified_OP8_1	Unclassified_OP8_1
	otu74020	0.008	Bacteria	Proteobacteria	Betaproteobacteria	Rhodocyclales	Rhodocyclaceae	Unclassified_Rhodocyclaceae	Unclassified_Rhodocyclaceae
	otu76994	0.008	Bacteria	Cyanobacteria	4C0d-2	YS2	Unclassified_YS2	Unclassified_YS2	Unclassified_YS2
	otu96258	0.008	Bacteria	Chloroflexi	Anaerolineae	SBR1031	A4b	Unclassified_A4b	Unclassified_A4b
	otu9675	0.008	Bacteria	WS3	PRR-12	Sediment-1	Unclassified_Sediment-1	Unclassified_Sediment-1	Unclassified_Sediment-1
	otu120790	0.007	Bacteria	Proteobacteria	Deltaproteobacteria	Desulfobacterales	Desulfobacteraceae	Unclassified_Desulfobacteraceae	Unclassified_Desulfobacteraceae
	otu12085	0.007	Bacteria	Proteobacteria	Gammaproteobacteria	Xanthomonadales	Xanthomonadaceae	Unclassified_Xanthomonadaceae	Unclassified_Xanthomonadaceae
	otu34329	0.007	Bacteria	Proteobacteria	Alphaproteobacteria	Rhizobiales	Unclassified_Rhizobiales	Unclassified_Rhizobiales	Unclassified_Rhizobiales
	otu47375	0.007	Bacteria	Chloroflexi	Anaerolineae	SBR1031	A4b	Unclassified_A4b	Unclassified_A4b
	otu145267	0.006	Bacteria	Actinobacteria	Thermoleophilia	Gaiellales	Unclassified_Gaiellales	Unclassified_Gaiellales	Unclassified_Gaiellales
	otu3748	0.006	Bacteria	Proteobacteria	Betaproteobacteria	Burkholderiales	Comamonadaceae	Unclassified_Comamonadaceae	Unclassified_Comamonadaceae
	otu60177	0.006	Bacteria	Firmicutes	Clostridia	Clostridiales	Veillonellaceae	Unclassified_Veillonellaceae	Unclassified_Veillonellaceae
	otu144616	0.004	Bacteria	Planctomycetes	Phycisphaerae	Phycisphaerales	Unclassified_Phycisphaerales	Unclassified_Phycisphaerales	Unclassified_Phycisphaerales
	otu115292	0.003	Bacteria	Firmicutes	Clostridia	Clostridiales	Clostridiaceae	Clostridium	Unclassified_Clostridium
	otu16157	0.003	Bacteria	Proteobacteria	Betaproteobacteria	Rhodocyclales	Rhodocyclaceae	Dechloromonas	Unclassified_Dechloromonas
	otu49187	0.003	Bacteria	Firmicutes	Clostridia	Clostridiales	Clostridiaceae	Clostridium	Unclassified_Clostridium
	otu80076	0.003	Bacteria	Firmicutes	Clostridia	Clostridiales	Clostridiaceae	Clostridium	Unclassified_Clostridium
	otu101468	0.002	Bacteria	Bacteroidetes	Bacteroidia	Bacteroidales	Rikenellaceae	Blvii28	Unclassified_Blvii28
	otu113185	0.002	Bacteria	Proteobacteria	Betaproteobacteria	Burkholderiales	Comamonadaceae	Unclassified_Comamonadaceae	Unclassified_Comamonadaceae
	otu120173	0.002	Bacteria	Firmicutes	Clostridia	Clostridiales	Veillonellaceae	Unclassified_Veillonellaceae	Unclassified_Veillonellaceae
	otu125106	0.002	Bacteria	Firmicutes	Clostridia	Clostridiales	Clostridiaceae	Clostridium	Unclassified_Clostridium
	otu125662	0.002	Bacteria	Firmicutes	Clostridia	Clostridiales	Clostridiaceae	Clostridium	Unclassified_Clostridium
	otu141470	0.002	Bacteria	Proteobacteria	Betaproteobacteria	Rhodocyclales	Rhodocyclaceae	Zoogloea	Unclassified_Zoogloea
	otu142206	0.002	Bacteria	Bacteroidetes	Bacteroidia	Bacteroidales	Bacteroidaceae	Bacteroides	Unclassified_Bacteroides
	otu147535	0.002	Bacteria	Actinobacteria	Acidimicrobiia	Acidimicrobiales	Microthrixaceae	Unclassified_Microthrixaceae	Unclassified_Microthrixaceae
	otu149141	0.002	Bacteria	Proteobacteria	Betaproteobacteria	Burkholderiales	Comamonadaceae	Comamonas	Unclassified_Comamonas
	otu50226	0.002	Bacteria	TM6	SBRH58	Unclassified_SBRH58	Unclassified_SBRH58	Unclassified_SBRH58	Unclassified_SBRH58
	otu58075	0.002	Bacteria	Proteobacteria	Betaproteobacteria	Rhodocyclales	Rhodocyclaceae	Unclassified_Rhodocyclaceae	Unclassified_Rhodocyclaceae
	otu62513	0.002	Bacteria	Proteobacteria	Betaproteobacteria	Methylophilales	Methylophilaceae	Unclassified_Methylophilaceae	Unclassified_Methylophilaceae
	otu65554	0.002	Bacteria	Firmicutes	Clostridia	Clostridiales	Ruminococcaceae	Unclassified_Ruminococcaceae	Unclassified_Ruminococcaceae
	otu73829	0.002	Bacteria	Firmicutes	Clostridia	Clostridiales	[Mogibacteriaceae]	Anaerovorax	Unclassified_Anaerovorax
	otu101548	0.001	Bacteria	Proteobacteria	Betaproteobacteria	Rhodocyclales	Rhodocyclaceae	Unclassified_Rhodocyclaceae	Unclassified_Rhodocyclaceae
	otu105991	0.001	Bacteria	Proteobacteria	Betaproteobacteria	Nitrosomonadales	Nitrosomonadaceae	Unclassified_Nitrosomonadaceae	Unclassified_Nitrosomonadaceae
	otu106544	0.001	Bacteria	Armatimonadetes	[Fimbriimonadia]	[Fimbriimonadales]	[Fimbriimonadaceae]	Unclassified_[Fimbriimonadaceae]	Unclassified_[Fimbriimonadaceae]
	otu107204	0.001	Bacteria	Actinobacteria	Actinobacteria	Actinomycetales	Mycobacteriaceae	Mycobacterium	Unclassified_Mycobacterium
	otu108574	0.001	Bacteria	Bacteroidetes	Bacteroidia	Bacteroidales	Rikenellaceae	Blvii28	Unclassified_Blvii28
	otu108959	0.001	Bacteria	Proteobacteria	Deltaproteobacteria	Desulfobacterales	Desulfobulbaceae	Unclassified_Desulfobulbaceae	Unclassified_Desulfobulbaceae
	otu110492	0.001	Bacteria	Firmicutes	Clostridia	Clostridiales	Clostridiaceae	Clostridium	Unclassified_Clostridium
	otu117133	0.001	Bacteria	Planctomycetes	OM190	CL500-15	Unclassified_CL500-15	Unclassified_CL500-15	Unclassified_CL500-15
	otu117505	0.001	Bacteria	Firmicutes	Clostridia	Clostridiales	Clostridiaceae	Clostridium	Unclassified_Clostridium
	otu11753	0.001	Bacteria	Firmicutes	Clostridia	Clostridiales	Clostridiaceae	Clostridium	Unclassified_Clostridium
	otu120427	0.001	Bacteria	Chlorobi	BSV26	PK329	Unclassified_PK329	Unclassified_PK329	Unclassified_PK329
	otu122142	0.001	No blast hit
	otu123739	0.001	Bacteria	Bacteroidetes	Bacteroidia	Bacteroidales	Rikenellaceae	Blvii28	Unclassified_Blvii28
	otu124815	0.001	Bacteria	Proteobacteria	Alphaproteobacteria	Rhodospirillales	Acetobacteraceae	Unclassified_Acetobacteraceae	Unclassified_Acetobacteraceae
	otu126548	0.001	Bacteria	Actinobacteria	Acidimicrobiia	Acidimicrobiales	C111	Unclassified_C111	Unclassified_C111
	otu127608	0.001	Bacteria	Proteobacteria	Alphaproteobacteria	Rhodobacterales	Rhodobacteraceae	Rhodobacter	Unclassified_Rhodobacter
	otu130308	0.001	Bacteria	Planctomycetes	Planctomycetia	Pirellulales	Pirellulaceae	Unclassified_Pirellulaceae	Unclassified_Pirellulaceae
	otu132868	0.001	Bacteria	Proteobacteria	Deltaproteobacteria	Unclassified_Deltaproteobacteria	Unclassified_Deltaproteobacteria	Unclassified_Deltaproteobacteria	Unclassified_Deltaproteobacteria
	otu134037	0.001	Bacteria	Firmicutes	Clostridia	Clostridiales	Clostridiaceae	Clostridium	Unclassified_Clostridium
	otu1352	0.001	Bacteria	Firmicutes	Clostridia	Clostridiales	Peptostreptococcaceae	Unclassified_Peptostreptococcaceae	Unclassified_Peptostreptococcaceae
	otu135765	0.001	Bacteria	Actinobacteria	Actinobacteria	Actinomycetales	Mycobacteriaceae	Mycobacterium	Unclassified_Mycobacterium
	otu1396	0.001	Bacteria	Bacteroidetes	Sphingobacteriia	Sphingobacteriales	Unclassified_Sphingobacteriales	Unclassified_Sphingobacteriales	Unclassified_Sphingobacteriales
	otu139983	0.001	Bacteria	Verrucomicrobia	Verrucomicrobiae	Verrucomicrobiales	Verrucomicrobiaceae	Akkermansia	Akkermansia_muciniphila
	otu140363	0.001	Bacteria	Proteobacteria	Betaproteobacteria	Burkholderiales	Comamonadaceae	Unclassified_Comamonadaceae	Unclassified_Comamonadaceae
	otu141325	0.001	Bacteria	Proteobacteria	Alphaproteobacteria	Rhodobacterales	Rhodobacteraceae	Unclassified_Rhodobacteraceae	Unclassified_Rhodobacteraceae
	otu142057	0.001	Bacteria	Proteobacteria	Betaproteobacteria	Burkholderiales	Comamonadaceae	Limnohabitans	Unclassified_Limnohabitans
	otu142748	0.001	Bacteria	Proteobacteria	Alphaproteobacteria	Sphingomonadales	Sphingomonadaceae	Unclassified_Sphingomonadaceae	Unclassified_Sphingomonadaceae
	otu144312	0.001	Bacteria	Bacteroidetes	[Saprospirae]	[Saprospirales]	Chitinophagaceae	Unclassified_Chitinophagaceae	Unclassified_Chitinophagaceae
	otu144321	0.001	Bacteria	Bacteroidetes	[Saprospirae]	[Saprospirales]	Saprospiraceae	Unclassified_Saprospiraceae	Unclassified_Saprospiraceae
	otu145436	0.001	Bacteria	Bacteroidetes	Bacteroidia	Bacteroidales	Unclassified_Bacteroidales	Unclassified_Bacteroidales	Unclassified_Bacteroidales
	otu148146	0.001	Bacteria	Proteobacteria	Betaproteobacteria	Burkholderiales	Alcaligenaceae	Unclassified_Alcaligenaceae	Unclassified_Alcaligenaceae
	otu14827	0.001	Bacteria	Proteobacteria	TA18	PHOS-HD29	Unclassified_PHOS-HD29	Unclassified_PHOS-HD29	Unclassified_PHOS-HD29
	otu150488	0.001	Bacteria	WPS-2	Unclassified_WPS-2	Unclassified_WPS-2	Unclassified_WPS-2	Unclassified_WPS-2	Unclassified_WPS-2
	otu151796	0.001	Bacteria	Firmicutes	Clostridia	Clostridiales	Clostridiaceae	Clostridium	Unclassified_Clostridium
	otu15715	0.001	Bacteria	Proteobacteria	Betaproteobacteria	Neisseriales	Neisseriaceae	Unclassified_Neisseriaceae	Unclassified_Neisseriaceae
	otu18166	0.001	Bacteria	Chloroflexi	Anaerolineae	GCA004	Unclassified_GCA004	Unclassified_GCA004	Unclassified_GCA004
	otu18348	0.001	Bacteria	Firmicutes	Clostridia	Clostridiales	Veillonellaceae	Unclassified_Veillonellaceae	Unclassified_Veillonellaceae
	otu21857	0.001	Bacteria	Firmicutes	Clostridia	Clostridiales	Veillonellaceae	Unclassified_Veillonellaceae	Unclassified_Veillonellaceae
	otu22233	0.001	Bacteria	Chloroflexi	Anaerolineae	GCA004	Unclassified_GCA004	Unclassified_GCA004	Unclassified_GCA004
	otu23816	0.001	Bacteria	Proteobacteria	Gammaproteobacteria	Enterobacteriales	Enterobacteriaceae	Plesiomonas	Plesiomonas_shigelloides
	otu2397	0.001	Bacteria	Firmicutes	Clostridia	Clostridiales	Clostridiaceae	Clostridium	Unclassified_Clostridium
	otu25924	0.001	Bacteria	Firmicutes	Clostridia	Clostridiales	Clostridiaceae	Clostridium	Unclassified_Clostridium
	otu28918	0.001	Bacteria	Proteobacteria	Gammaproteobacteria	Pseudomonadales	Moraxellaceae	Enhydrobacter	Unclassified_Enhydrobacter
	otu28928	0.001	Bacteria	Proteobacteria	Deltaproteobacteria	Syntrophobacterales	Syntrophaceae	Unclassified_Syntrophaceae	Unclassified_Syntrophaceae
	otu30005	0.001	Bacteria	Proteobacteria	Betaproteobacteria	SC-I-84	Unclassified_SC-I-84	Unclassified_SC-I-84	Unclassified_SC-I-84
	otu30014	0.001	Bacteria	Firmicutes	Clostridia	Clostridiales	Peptostreptococcaceae	Unclassified_Peptostreptococcaceae	Unclassified_Peptostreptococcaceae
	otu31088	0.001	Bacteria	Planctomycetes	Planctomycetia	Gemmatales	Gemmataceae	Unclassified_Gemmataceae	Unclassified_Gemmataceae
	otu31869	0.001	Bacteria	Proteobacteria	Gammaproteobacteria	Pseudomonadales	Moraxellaceae	Enhydrobacter	Unclassified_Enhydrobacter
	otu33144	0.001	Bacteria	Bacteroidetes	Bacteroidia	Bacteroidales	Bacteroidaceae	Bacteroides	Unclassified_Bacteroides
	otu33345	0.001	Bacteria	Proteobacteria	Deltaproteobacteria	FAC87	Unclassified_FAC87	Unclassified_FAC87	Unclassified_FAC87
	otu33416	0.001	Bacteria	Firmicutes	Clostridia	Clostridiales	Clostridiaceae	Clostridium	Unclassified_Clostridium
	otu34157	0.001	Bacteria	Proteobacteria	Alphaproteobacteria	Rhodobacterales	Rhodobacteraceae	Unclassified_Rhodobacteraceae	Unclassified_Rhodobacteraceae
	otu35313	0.001	Bacteria	Chlamydiae	Chlamydiia	Chlamydiales	Parachlamydiaceae	Parachlamydia	Unclassified_Parachlamydia
	otu38664	0.001	Bacteria	Firmicutes	Clostridia	Clostridiales	[Mogibacteriaceae]	Anaerovorax	Unclassified_Anaerovorax
	otu39534	0.001	Bacteria	Proteobacteria	Deltaproteobacteria	Spirobacillales	Unclassified_Spirobacillales	Unclassified_Spirobacillales	Unclassified_Spirobacillales
	otu39572	0.001	Bacteria	Proteobacteria	Betaproteobacteria	Burkholderiales	Alcaligenaceae	Unclassified_Alcaligenaceae	Unclassified_Alcaligenaceae
	otu40084	0.001	Bacteria	Firmicutes	Clostridia	Clostridiales	Clostridiaceae	Clostridium	Unclassified_Clostridium
	otu435	0.001	Bacteria	Proteobacteria	Betaproteobacteria	Rhodocyclales	Rhodocyclaceae	Zoogloea	Unclassified_Zoogloea
	otu46611	0.001	Bacteria	Acidobacteria	BPC102	MVS-40	Unclassified_MVS-40	Unclassified_MVS-40	Unclassified_MVS-40
	otu47556	0.001	Bacteria	OP11	OP11-4	Unclassified_OP11-4	Unclassified_OP11-4	Unclassified_OP11-4	Unclassified_OP11-4
	otu55225	0.001	Bacteria	Proteobacteria	Alphaproteobacteria	Rhizobiales	Unclassified_Rhizobiales	Unclassified_Rhizobiales	Unclassified_Rhizobiales
	otu57003	0.001	Bacteria	Proteobacteria	Gammaproteobacteria	Enterobacteriales	Enterobacteriaceae	Unclassified_Enterobacteriaceae	Unclassified_Enterobacteriaceae
	otu57018	0.001	Bacteria	Firmicutes	Bacilli	Bacillales	Staphylococcaceae	Staphylococcus	Unclassified_Staphylococcus
	otu62710	0.001	Bacteria	Bacteroidetes	Bacteroidia	Bacteroidales	Rikenellaceae	Blvii28	Unclassified_Blvii28
	otu65071	0.001	Bacteria	Proteobacteria	Gammaproteobacteria	Pseudomonadales	Moraxellaceae	Acinetobacter	Unclassified_Acinetobacter
	otu65280	0.001	Bacteria	Firmicutes	Clostridia	Clostridiales	[Mogibacteriaceae]	Anaerovorax	Unclassified_Anaerovorax
	otu65908	0.001	Bacteria	Acidobacteria	Acidobacteria-6	iii1-15	mb2424	Unclassified_mb2424	Unclassified_mb2424
	otu66728	0.001	Bacteria	Proteobacteria	Betaproteobacteria	Burkholderiales	Comamonadaceae	Unclassified_Comamonadaceae	Unclassified_Comamonadaceae
	otu6817	0.001	Bacteria	Firmicutes	Clostridia	Clostridiales	Clostridiaceae	Oxobacter	Unclassified_Oxobacter
	otu69053	0.001	Bacteria	Cyanobacteria	Chloroplast	Chlorophyta	Unclassified_Chlorophyta	Unclassified_Chlorophyta	Unclassified_Chlorophyta
	otu69787	0.001	Bacteria	Proteobacteria	Gammaproteobacteria	Methylococcales	Methylococcaceae	Methylocaldum	Unclassified_Methylocaldum
	otu73882	0.001	Bacteria	Firmicutes	Clostridia	Clostridiales	Clostridiaceae	Clostridium	Unclassified_Clostridium
	otu73930	0.001	Bacteria	Proteobacteria	Gammaproteobacteria	Pseudomonadales	Moraxellaceae	Moraxella	Unclassified_Moraxella
	otu74752	0.001	Bacteria	Acidobacteria	iii1-8	SJA-36	Unclassified_SJA-36	Unclassified_SJA-36	Unclassified_SJA-36
	otu74942	0.001	Bacteria	Proteobacteria	Gammaproteobacteria	Pseudomonadales	Moraxellaceae	Enhydrobacter	Unclassified_Enhydrobacter
	otu75444	0.001	Bacteria	Firmicutes	Clostridia	Clostridiales	Veillonellaceae	Anaerovibrio	Unclassified_Anaerovibrio
	otu75484	0.001	Bacteria	Chloroflexi	TK10	AKYG885	Dolo_23	Unclassified_Dolo_23	Unclassified_Dolo_23
	otu76245	0.001	Bacteria	Planctomycetes	Planctomycetia	Pirellulales	Pirellulaceae	Unclassified_Pirellulaceae	Unclassified_Pirellulaceae
	otu77788	0.001	Bacteria	Proteobacteria	Alphaproteobacteria	Rhizobiales	Unclassified_Rhizobiales	Unclassified_Rhizobiales	Unclassified_Rhizobiales
	otu79453	0.001	Bacteria	Verrucomicrobia	[Pedosphaerae]	[Pedosphaerales]	Unclassified_[Pedosphaerales]	Unclassified_[Pedosphaerales]	Unclassified_[Pedosphaerales]
	otu80110	0.001	Bacteria	Proteobacteria	Betaproteobacteria	Burkholderiales	Comamonadaceae	Unclassified_Comamonadaceae	Unclassified_Comamonadaceae
	otu80320	0.001	Bacteria	Chloroflexi	Dehalococcoidetes	GIF9	Unclassified_GIF9	Unclassified_GIF9	Unclassified_GIF9
	otu80638	0.001	Bacteria	Firmicutes	Clostridia	Clostridiales	Ruminococcaceae	Oscillospira	Unclassified_Oscillospira
	otu81926	0.001	Bacteria	Proteobacteria	Betaproteobacteria	Burkholderiales	Unclassified_Burkholderiales	Unclassified_Burkholderiales	Unclassified_Burkholderiales
	otu8215	0.001	Bacteria	Bacteroidetes	Bacteroidia	Bacteroidales	Porphyromonadaceae	Parabacteroides	Parabacteroides_distasonis
	otu84643	0.001	Bacteria	TM7	TM7-1	Unclassified_TM7-1	Unclassified_TM7-1	Unclassified_TM7-1	Unclassified_TM7-1
	otu85430	0.001	Bacteria	Firmicutes	Clostridia	Clostridiales	Clostridiaceae	Clostridium	Unclassified_Clostridium
	otu86314	0.001	Bacteria	Chloroflexi	Anaerolineae	SHA-20	Unclassified_SHA-20	Unclassified_SHA-20	Unclassified_SHA-20
	otu8665	0.001	Bacteria	Bacteroidetes	Sphingobacteriia	Sphingobacteriales	Unclassified_Sphingobacteriales	Unclassified_Sphingobacteriales	Unclassified_Sphingobacteriales
	otu87472	0.001	Bacteria	Cyanobacteria	Oscillatoriophycideae	Chroococcales	Microcystaceae	Microcystis	Unclassified_Microcystis
	otu87492	0.001	Bacteria	Proteobacteria	Gammaproteobacteria	Enterobacteriales	Enterobacteriaceae	Unclassified_Enterobacteriaceae	Unclassified_Enterobacteriaceae
	otu87660	0.001	Bacteria	Cyanobacteria	Chloroplast	Chlorophyta	Unclassified_Chlorophyta	Unclassified_Chlorophyta	Unclassified_Chlorophyta
	otu87739	0.001	Bacteria	Proteobacteria	Alphaproteobacteria	Rhizobiales	Unclassified_Rhizobiales	Unclassified_Rhizobiales	Unclassified_Rhizobiales
	otu88233	0.001	Bacteria	Cyanobacteria	Oscillatoriophycideae	Chroococcales	Gomphosphaeriaceae	Synechocystis	Synechocystis_aquatilis
	otu90183	0.001	Bacteria	Proteobacteria	Betaproteobacteria	Burkholderiales	Unclassified_Burkholderiales	Unclassified_Burkholderiales	Unclassified_Burkholderiales
	otu90879	0.001	Bacteria	Proteobacteria	Deltaproteobacteria	Myxococcales	Unclassified_Myxococcales	Unclassified_Myxococcales	Unclassified_Myxococcales
	otu91284	0.001	Bacteria	Bacteroidetes	[Saprospirae]	[Saprospirales]	Chitinophagaceae	Sediminibacterium	Unclassified_Sediminibacterium
	otu92179	0.001	Bacteria	Proteobacteria	TA18	PHOS-HD29	Unclassified_PHOS-HD29	Unclassified_PHOS-HD29	Unclassified_PHOS-HD29
	otu92240	0.001	Bacteria	Proteobacteria	Alphaproteobacteria	Rhizobiales	Hyphomicrobiaceae	Unclassified_Hyphomicrobiaceae	Unclassified_Hyphomicrobiaceae
	otu94447	0.001	Bacteria	Proteobacteria	Alphaproteobacteria	Rhodospirillales	Rhodospirillaceae	Novispirillum	Unclassified_Novispirillum
	otu95198	0.001	Bacteria	Bacteroidetes	Flavobacteriia	Flavobacteriales	Cryomorphaceae	Unclassified_Cryomorphaceae	Unclassified_Cryomorphaceae
	otu98332	0.001	Bacteria	Proteobacteria	Betaproteobacteria	Burkholderiales	Comamonadaceae	Unclassified_Comamonadaceae	Unclassified_Comamonadaceae
The taxa marked red are the OTUs shared in winter and summer training data.
